# Supplementary material for: High expression of the long non-coding RNA HEIRCC promotes Renal Cell Carcinoma metastasis by inducing epithelial-mesenchymal transition
Source: Oncotarget. 2016 Dec 24;8(4):6555–63. doi: 10.18632/oncotarget.14149 (PMC5351652; doi:10.18632/oncotarget.14149)
Supplement: Supplementary file 2 [file oncotarget-08-6555-s002.xlsx]

## Sheet: lncRNA_Upregulation
ProbeName	p (Corr)	p	FC (abs)	Regulation	5c_vs_5p:rProcessedSignal(raw)	5c_vs_5p:gProcessedSignal(raw)	6c_vs_6p:rProcessedSignal(raw)	6c_vs_6p:gProcessedSignal(raw)	22c_vs_22p:rProcessedSignal(raw)	22c_vs_22p:gProcessedSignal(raw)	25C_vs_25P:rProcessedSignal(raw)	25C_vs_25P:gProcessedSignal(raw)	26C_vs_26P:rProcessedSignal(raw)	26C_vs_26P:gProcessedSignal(raw)	5c_vs_5p:cy5ByCy3Signal(normalized)	6c_vs_6p:cy5ByCy3Signal(normalized)	22c_vs_22p:cy5ByCy3Signal(normalized)	25C_vs_25P:cy5ByCy3Signal(normalized)	26C_vs_26P:cy5ByCy3Signal(normalized)	6c_vs_6p:FEFlags	25C_vs_25P:FEFlags	5c_vs_5p:FEFlags	22c_vs_22p:FEFlags	26C_vs_26P:FEFlags	ControlType	lncRNA_ProbeName	Probe Sequence	lncRNA ID	Chromosome	Strand	Start	End	cdsstart	cdsend	exoncount	exonstart	exonend	gene	description	alias	known lncRNA name	class	database	Sense	Antisense	Intronic	Bidirectional	Intergenic(10k)
p21983	0.0071259	4.82688e-05	43.2569	up	6378.19	100.728	1358.33	64.5544	1717.25	41.6137	919.806	14.5126	3397.35	78.1702	5.98461	4.39517	5.3669	5.98596	5.44165	Detected	Not Detected	Detected	Not Detected	Detected	0	p21983	GTCACCCACAATGATTCAAGTATTATCAATGTTGAGAGCCTGTAAAAGCATCAAGTATAT	TCONS_00006755	3	-	194018994	194030578	194030578	194030578	3	"194018994,194023545,194030389,"	"194019375,194023816,194030578,"	XLOC_003385	Gene_id=XLOC_003385;Gene_name=linc-ATP13A4-8;Transcript_id=TCONS_00006755;Transcript_name=linc-ATP13A4-8;	XLOC_003385		Intergenic	HumanLincRNACatalog	ENST00000429578
p23777	0.00918372	0.000121315	39.6356	up	1136.58	76.2649	4577.76	79.316	1333.4	27.1907	857.925	19.5375	3644.79	69.0135	3.89754	5.85089	5.61585	5.45653	5.72281	Detected	Not Detected	Detected	Not Detected	Detected	0	p23777	ACCCACTGGAAATAAGGCTCAAAATAAGGAGTAACCACAAAATAAGAGACAGAGAATGCT	TCONS_00013437	7	+	46017132	46030148	46030148	46030148	4	"46017132,46017948,46019507,46030131,"	"46017277,46018067,46019626,46030148,"	XLOC_006080	Gene_id=XLOC_006080;Gene_name=linc-C7orf65-10;Transcript_id=TCONS_00013437;Transcript_name=linc-C7orf65-10;	XLOC_006080		Intergenic	HumanLincRNACatalog
p11688	0.00532176	9.76519e-06	37.9644	up	5998.53	183.759	1281.22	44.244	1611.73	46.9827	957.344	15.6001	3267.52	82.4512	5.02872	4.85589	5.10033	5.93941	5.30851	Detected	Not Detected	Detected	Not Detected	Detected	0	p11688	AAGGTCACCCACAATGATTCAAGTATTATCAATGTTGAGAGCCTGTAAAAGCATCAAGTA	ENST00000414120.1	3	-	194018987	194030589	194030589	194030589	4	"194018987,194021384,194023545,194030389,"	"194021254,194021526,194023816,194030589,"	ENSG00000214145.2	"gene_id ""ENSG00000214145.2""; transcript_id ""ENST00000414120.1""; gene_type ""lincRNA""; gene_status ""NOVEL""; gene_name ""RP11-513G11.1""; transcript_type ""lincRNA""; transcript_status ""KNOWN""; transcript_name ""RP11-513G11.1-001""; level 2; tag ""basic""; havana_gene ""OTTHUMG00000155982.1""; havana_transcript ""OTTHUMT00000342627.1"";"	NR_024480;RefSeq_859_3013;TCONS_00005923;XLOC_003385;TCONS_00005481;XLOC_003385;TCONS_00005405;XLOC_003385;TCONS_00005925;XLOC_003385		Intergenic	ENSEMBL	ENST00000429578
p26741	0.00728339	5.14523e-05	20.8594	up	3637.47	207.922	1522.62	87.4142	2656.97	194.261	662.55	22.0948	4707.1	148.966	4.12882	4.12255	3.77371	4.90625	4.98179	Detected	Not Detected	Detected	Detected	Detected	0	p26741	AAAGTATTGGTGAACTTTGAAAGCTAGACAGTCATCCTCAGAGTGTGAGACCTGTGGAGC	HIT000332651	19	+	6680187	6720573	6720573	6720573	4	"6680187,6718257,6719221,6720526,"	"6680274,6718423,6719414,6720573,"	HIX0040474	None	H-InvDB_852_486		Antisense	H-InvDB
p21985	0.00727069	5.04871e-05	18.6451	up	14466.6	486.535	3203.78	287.871	3951.22	229.036	2496.19	130.791	6498.86	314.241	4.89404	3.47628	4.10865	4.25439	4.37025	Detected	Detected	Detected	Detected	Detected	0	p21985	TGGATGGGAGCCTGGCCTTTGAGATTCCTGCGAAGGAATGACAAAGAACATCAAGGCTCA	TCONS_00006756	3	-	194021489	194023848	194023848	194023848	2	"194021489,194023545,"	"194021526,194023848,"	XLOC_003385	Gene_id=XLOC_003385;Gene_name=linc-ATP13A4-8;Transcript_id=TCONS_00006756;Transcript_name=linc-ATP13A4-8;	XLOC_003385		Intergenic	HumanLincRNACatalog	ENST00000429578
p11689	0.0100206	0.000158607	18.5941	up	4999.16	144.126	1077.61	115.179	1404.1	77.0991	876.537	51.0161	2873.46	131.274	5.11628	3.22589	4.18679	4.10279	4.45214	Detected	Not Detected	Detected	Detected	Detected	0	p11689	GTGCTATGCCGCGTCAAAAGAGTATGAGAGGTATTGTGGTGATGCTTTTGAATGCTAATC	ENST00000397644.2	3	-	194019234	194023820	194023820	194023820	2	"194019234,194023545,"	"194019375,194023820,"	ENSG00000214145.2	"gene_id ""ENSG00000214145.2""; transcript_id ""ENST00000397644.2""; gene_type ""lincRNA""; gene_status ""NOVEL""; gene_name ""RP11-513G11.1""; transcript_type ""lincRNA""; transcript_status ""KNOWN""; transcript_name ""RP11-513G11.1-003""; level 2; havana_gene ""OTTHUMG00000155982.1""; havana_transcript ""OTTHUMT00000342629.1"";"	TCONS_00005923;XLOC_003385;TCONS_00005481;XLOC_003385;TCONS_00005405;XLOC_003385;TCONS_00005925;XLOC_003385		Intergenic	ENSEMBL	ENST00000429578
p41940_v4	0.00728339	5.12772e-05	17.893	up	3345.36	255.629	1950.13	111.154	3122.85	96.0007	1410.84	91.4961	2071.4	130.068	3.71004	4.13293	5.02367	3.9467	3.99327	Detected	Detected	Detected	Detected	Detected	0	p41940_v4	CATGCATGTAACTGATCCTTAGATATTGTCAGCCAAATGACTAAAGGATTTAGAAATCTG	XR_428665.1	chr10	+	6779552	6780905	6779552	6779552	2	"6779552,6780318,"	"6779590,6780905,"	none					RefSeq
p28835	0.00621501	1.73619e-05	17.6463	up	3687.28	222.789	1512.83	88.2334	2703.61	218.773	676.043	35.8064	4499.4	174.11	4.04881	4.09978	3.62738	4.23882	4.69166	Detected	Not Detected	Detected	Detected	Detected	0	p28835	TGAACTTTGAAAGCTAGACAGTCATCCTCAGAGTGTGAGACCTTGTCCAGGTAGATGTTG	LIT3501	None	None	None	None	None	None	None	None	None	LIT3501	Accession=AY927485;Description=Homo sapiens mRNA sequence	LIT3501		Antisense	RNAdb
p36267_v4	0.0105596	0.000186831	17.4937	up	4752.49	167.213	967.792	35.2897	739.434	79.6359	967.833	55.1814	1572.1	121.803	4.82892	4.77738	3.21493	4.13251	3.69007	Not Detected	Not Detected	Detected	Detected	Detected	0	p36267_v4	GGATGAAGACCCAGCTTGGGGCTGTCAAAGAGGCCTGAAGAGGCAGAACACCCCAGAGGA	TCONS_00015362	8	+	129096766	129113488	129113488	129113488	4	"129096766,129108763,129111615,129113225,"	"129096867,129108900,129111819,129113488,"	XLOC_006925	Gene_id=XLOC_006925;Gene_name=linc-EFR3A-4;Transcript_id=TCONS_00015362;Transcript_name=linc-EFR3A-4;	XLOC_006925		Intergenic	HumanLincRNACatalog
p36704_v4	0.00621501	1.82502e-05	17.4556	up	10451.9	425.4	9524.12	541.054	1515.88	129.233	6317.3	328.369	10980.6	661.299	4.61881	4.13774	3.55212	4.26592	4.05351	Detected	Detected	Detected	Detected	Detected	0	p36704_v4	TCTCTTTCTGGAATGGCTACCAAGAGAAAGTGTCCTGCAAATCACAGTGTCCAACAGAAT	NR_038983.1	2	+	166790366	166804831	166804831	166804831	5	"166790366,166791243,166803706,166804397,166804544,"	"166790586,166791299,166803851,166804435,166804831,"	LOC100506134	"ID=rna6382;Name=NR_038983.1;Parent=gene5205;Dbxref=GeneID:100506134,Genbank:NR_038983.1;gbkey=misc_RNA;product=uncharacterized LOC100506134%2C transcript variant 1;transcript_id=NR_038983.1|ID=gene5205;Name=LOC100506134;Dbxref=GeneID:100506134;description=uncharacterized LOC100506134;gbkey=Gene;gene=LOC100506134"	UCSC:uc021vsa.1		Antisense	RefSeq
p16373	0.00932166	0.000127145	16.8317	up	4809.74	170.132	1014.95	43.8193	1113.79	118.692	1072.01	73.8693	1643.06	108.452	4.82123	4.5337	3.23018	3.8592	3.92125	Not Detected	Not Detected	Detected	Detected	Detected	0	p16373	AGGGTTGAGATCTCTGTTTACTTAGATCTCTGCCAACTTCCTTTGGGTCTCCCTATGGAA	ENST00000517790.1	8	+	128807999	128903178	128903178	128903178	2	"128807999,128902834,"	"128808254,128903178,"	ENSG00000249859.2	"gene_id ""ENSG00000249859.2""; transcript_id ""ENST00000517790.1""; gene_type ""processed_transcript""; gene_status ""KNOWN""; gene_name ""PVT1""; transcript_type ""processed_transcript""; transcript_status ""KNOWN""; transcript_name ""PVT1-007""; level 2; havana_gene ""OTTHUMG00000164871.1""; havana_transcript ""OTTHUMT00000380699.1"";"	ENST00000517790.1	PVT1	Intergenic	ENSEMBL
p36504_v4	0.00621501	2.31058e-05	16.3828	up	15255.4	709.086	14983.8	877.897	2508.49	243.678	9001.29	483.072	15488.6	924.4	4.42722	4.09321	3.36377	4.21982	4.06654	Detected	Detected	Detected	Detected	Detected	0	p36504_v4	AAATCACAGTGTCCAACAGAATCAACACTGCTAAACACACTCCCACTGGAGTACGGAGAA	ENST00000443032.1	2	+	166790400	166804663	166804663	166804663	5	"166790400,166791243,166803706,166804397,166804544,"	"166790586,166791299,166803851,166804435,166804663,"	ENSG00000224490.1	"gene_id ""ENSG00000224490.1""; transcript_id ""ENST00000443032.1""; gene_type ""processed_transcript""; gene_status ""NOVEL""; gene_name ""AC010127.5""; transcript_type ""antisense""; transcript_status ""KNOWN""; transcript_name ""AC010127.5-003""; level 2; tag ""basic""; havana_gene ""OTTHUMG00000154082.1""; havana_transcript ""OTTHUMT00000333768.1"";"	ENST00000443032.1		Antisense	ENSEMBL
p29010	0.0141874	0.000487316	16.3787	up	1052.8	170.213	1905.24	117.769	3499.13	124.799	1277.3	49.0559	1885.48	116.856	2.62882	4.01595	4.80932	4.70253	4.01213	Detected	Not Detected	Detected	Detected	Detected	0	p29010	AGCTCAGAGGAATGAGGACATTCCAACAGGGTATCAGAATTCTCTTTTGTTTATGCTAAT	ENST00000436383.1	10	+	6821559	6884868	6884868	6884868	5	"6821559,6823265,6875604,6879935,6882352,"	"6821849,6823448,6875650,6879970,6884868,"	ENSG00000238266.1	"gene_id ""ENSG00000238266.1""; transcript_id ""ENST00000436383.1""; gene_type ""processed_transcript""; gene_status ""NOVEL""; gene_name ""LINC00707""; transcript_type ""processed_transcript""; transcript_status ""KNOWN""; transcript_name ""LINC00707-001""; level 2; tag ""basic""; havana_gene ""OTTHUMG00000017627.1""; havana_transcript ""OTTHUMT00000046670.1"";"	ENCODE_80_3070;TCONS_00017700;XLOC_008374	LINC00707	Intergenic	ENSEMBL
p23126	0.00806272	7.77482e-05	16.3388	up	317.107	33.3871	1251.86	97.0064	919.285	46.963	412.252	17.6067	1357.45	65.4916	3.24761	3.68985	4.29092	4.54933	4.37344	Detected	Not Detected	Not Detected	Detected	Detected	0	p23126	AAGAGACCTGAAAGGGGTACTTTGAGGCTGTACTGCCTTTCTTGGCAGGAGGCCTGAGGC	TCONS_00010855	5	+	177661603	177662081	177662081	177662081	2	"177661603,177661971,"	"177661863,177662081,"	XLOC_004672	Gene_id=XLOC_004672;Gene_name=linc-ZNF354B-2;Transcript_id=TCONS_00010855;Transcript_name=linc-ZNF354B-2;	XLOC_004672		Intergenic	HumanLincRNACatalog					"ENST00000476487, ENST00000390654"
p36268_v4	0.0137765	0.000435084	15.8187	up	4396.72	161.868	1275.21	45.3046	714.749	89.0367	818.434	85.1558	1640.27	97.6849	4.76353	4.81494	3.00496	3.26469	4.06965	Detected	Detected	Detected	Detected	Detected	0	p36268_v4	TGATCACACATCCCTAGCCGATATGGAATTAGGCCTGAAGAGGCAGAACACCCCAGAGGA	TCONS_00015366	8	+	129111317	129113488	129113488	129113488	3	"129111317,129111615,129113225,"	"129111470,129111819,129113488,"	XLOC_006925	Gene_id=XLOC_006925;Gene_name=linc-EFR3A-4;Transcript_id=TCONS_00015366;Transcript_name=linc-EFR3A-4;	XLOC_006925		Intergenic	HumanLincRNACatalog
p10525	0.10182	0.0349284	15.6196	up	65.0468	135.305	5705.81	168.844	8290.17	213.453	3530.09	67.6756	5179.66	183.363	-1.05667	5.07867	5.27941	5.70493	4.82008	Detected	Not Detected	Detected	Detected	Detected	0	p10525	CTGAAATGAAGCAGATTCACTCAATCCGCACAAACTCTCAGAAAAGTGCATCTGGAAAAA	ENST00000425900.1	20	+	7050260	7127303	7127303	7127303	2	"7050260,7127003,"	"7050341,7127303,"	ENSG00000232271.1	"gene_id ""ENSG00000232271.1""; transcript_id ""ENST00000425900.1""; gene_type ""lincRNA""; gene_status ""NOVEL""; gene_name ""RP4-764O22.1""; transcript_type ""lincRNA""; transcript_status ""KNOWN""; transcript_name ""RP4-764O22.1-001""; level 2; tag ""basic""; havana_gene ""OTTHUMG00000031835.1""; havana_transcript ""OTTHUMT00000077920.1"";"	ENCODE_2495_381;TCONS_00027898;XLOC_013452		Intergenic	ENSEMBL
p30323	0.00426839	2.78228e-06	15.4094	up	21210.7	1317.76	8071.57	543.541	13491.1	999.558	4754.08	350.851	17186.9	864.775	4.00864	3.89239	3.75458	3.76024	4.31284	Detected	Detected	Detected	Detected	Detected	0	p30323	TTATTACAGGTGAGTTGATCTTTGGCCTTAGCATGGTACATTGTCACCACCGACAAGGTG	LIT3502	None	None	None	None	None	None	None	None	None	LIT3502	Accession=AY927486;Description=Homo sapiens mRNA sequence	CombinedLit_226_816		Antisense	RNAdb
p16378	0.0111993	0.000235438	15.3742	up	3548.89	157.135	551.734	20.4149	597.095	72.1844	846	76.1013	1174.19	76.7273	4.49729	4.75628	3.0482	3.47466	3.93578	Not Detected	Not Detected	Detected	Detected	Detected	0	p16378	TTTAACCTGTCATCAAGACCTGGGATTTTGGTGAAGGACAGAATAACGGGCTCCCAGATT	ENST00000523190.1	8	+	129021903	129113343	129113343	129113343	4	"129021903,129022563,129108763,129113225,"	"129021964,129022690,129108900,129113343,"	ENSG00000249859.2	"gene_id ""ENSG00000249859.2""; transcript_id ""ENST00000523190.1""; gene_type ""processed_transcript""; gene_status ""KNOWN""; gene_name ""PVT1""; transcript_type ""processed_transcript""; transcript_status ""KNOWN""; transcript_name ""PVT1-017""; level 2; havana_gene ""OTTHUMG00000164871.1""; havana_transcript ""OTTHUMT00000380711.1"";"	ENST00000523190.1	PVT1	Intergenic	ENSEMBL
p10029	0.0271024	0.00265122	14.8825	up	13095	252.961	1181.95	183.073	1647.32	102.148	910.243	39.7484	538.002	90.9517	5.69396	2.69067	4.01139	4.51728	2.56444	Detected	Not Detected	Detected	Detected	Detected	0	p10029	TCTTTGATTTTTGTGTGGCATGAGACCTCAGGCTGAAACTTCTCATCTGAGCCATTGAAG	ENST00000444649.1	2	+	136770034	136774067	136774067	136774067	2	"136770034,136774027,"	"136770552,136774067,"	ENSG00000231890.2	"gene_id ""ENSG00000231890.2""; transcript_id ""ENST00000444649.1""; gene_type ""antisense""; gene_status ""NOVEL""; gene_name ""AC093391.2""; transcript_type ""antisense""; transcript_status ""KNOWN""; transcript_name ""AC093391.2-006""; level 2; tag ""basic""; havana_gene ""OTTHUMG00000153578.2""; havana_transcript ""OTTHUMT00000331710.1"";"	TCONS_00003007;XLOC_001682		Intergenic	ENSEMBL
p10297	0.0113966	0.000250163	14.7019	up	418.744	60.0375	1599.64	72.5941	2449.37	103.797	310.018	23.0697	1103.12	78.2744	2.80213	4.46175	4.56058	3.74828	3.81691	Detected	Not Detected	Detected	Detected	Detected	0	p10297	ATGAACAGAAAAGGCCCCCAAAAGACCACATAACTCAGGGGCAATCAGTTTCCATCATTT	ENST00000569111.1	2	+	235131957	235133158	235133158	235133158	1	"235131957,"	"235133158,"	ENSG00000261298.1	"gene_id ""ENSG00000261298.1""; transcript_id ""ENST00000569111.1""; gene_type ""lincRNA""; gene_status ""NOVEL""; gene_name ""RP11-309M7.1""; transcript_type ""lincRNA""; transcript_status ""KNOWN""; transcript_name ""RP11-309M7.1-001""; level 2; tag ""basic""; havana_gene ""OTTHUMG00000176300.1""; havana_transcript ""OTTHUMT00000431737.1"";"	ENST00000569111.1		Intergenic	ENSEMBL
p19675	0.0185333	0.00101252	14.3642	up	21833	567.369	2479.22	358.341	3247.79	294	2206.97	233.161	8495.37	386.741	5.26608	2.79049	3.46557	3.24267	4.45724	Detected	Detected	Detected	Detected	Detected	0	p19675	TGGGAGGTCCTGAGTGAATCCTGCAACAGAGAAACTCTTGCCTGCACCCTCTCCTCTGTC	TCONS_00024221	15	-	102149267	102154530	102154530	102154530	3	"102149267,102153737,102154152,"	"102150433,102153977,102154530,"	XLOC_011616	Gene_id=XLOC_011616;Gene_name=linc-PCSK6-2;Transcript_id=TCONS_00024221;Transcript_name=linc-PCSK6-2;	XLOC_011616		Intergenic	HumanLincRNACatalog
p6565	0.0044224	5.08583e-06	14.3402	up	1006.71	68.8171	388.655	30.9732	1116.11	89.9347	333.67	17.2343	1366.14	99.3586	3.87074	3.6494	3.63346	4.27506	3.78132	Not Detected	Not Detected	Detected	Detected	Detected	0	p6565	GATCTAATTGCACTACTGCTTGCAATGCTTGTTTTTAGCGGTGAGTGCTGGTTTAATTTG	ENST00000569740.1	16	+	86755696	86771432	86771432	86771432	3	"86755696,86768431,86771015,"	"86755737,86768515,86771432,"	ENSG00000261175.1	"gene_id ""ENSG00000261175.1""; transcript_id ""ENST00000569740.1""; gene_type ""processed_transcript""; gene_status ""NOVEL""; gene_name ""CTD-2015G9.2""; transcript_type ""processed_transcript""; transcript_status ""KNOWN""; transcript_name ""CTD-2015G9.2-002""; level 2; havana_gene ""OTTHUMG00000176484.1""; havana_transcript ""OTTHUMT00000432204.1"";"	ENST00000569740.1	CTD-2015G9.2	Intergenic	ENSEMBL
p29508	0.0118879	0.000278658	13.7263	up	4156.69	166.809	929.25	54.9852	848.415	109.874	948.946	106.421	1460.27	86.8975	4.63916	4.07895	2.94891	3.15654	4.07077	Detected	Not Detected	Detected	Detected	Detected	0	p29508	TCTCTGTTTACTTAGATCTCTGCCAACTTCCTTTGGGTCTCCCTATGGAATGTAAGACCC	ENST00000504719.2	8	+	128806778	128903221	128903221	128903221	3	"128806778,128867400,128902834,"	"128806980,128867565,128903221,"	ENSG00000249859.2	"gene_id ""ENSG00000249859.2""; transcript_id ""ENST00000504719.2""; gene_type ""processed_transcript""; gene_status ""KNOWN""; gene_name ""PVT1""; transcript_type ""processed_transcript""; transcript_status ""KNOWN""; transcript_name ""PVT1-005""; level 2; havana_gene ""OTTHUMG00000164871.1""; havana_transcript ""OTTHUMT00000380693.1"";"	ENST00000504719.2	PVT1	Intergenic	ENSEMBL
p10296	0.0172188	0.000852361	13.646	up	413.182	81.7161	1442.77	67.1147	2188.39	80.8265	289.089	25.3704	1019.19	72.2303	2.33809	4.42607	4.7589	3.5103	3.81868	Detected	Not Detected	Detected	Detected	Detected	0	p10296	AACAGAAAAGGCCCCCAAAAGACCACATAACTCAGGGGCAATCAGTTTCCATCATTTTTT	ENST00000565664.1	2	+	235131481	235132585	235132585	235132585	1	"235131481,"	"235132585,"	ENSG00000261298.1	"gene_id ""ENSG00000261298.1""; transcript_id ""ENST00000565664.1""; gene_type ""lincRNA""; gene_status ""NOVEL""; gene_name ""RP11-309M7.1""; transcript_type ""lincRNA""; transcript_status ""KNOWN""; transcript_name ""RP11-309M7.1-002""; level 2; havana_gene ""OTTHUMG00000176300.1""; havana_transcript ""OTTHUMT00000431736.1"";"	ENST00000565664.1		Intergenic	ENSEMBL
p29999	0.0111978	0.000235198	12.0562	up	7317.43	397.583	1506.81	86.2253	1207.86	185.793	1396.5	154.317	3157.2	234.542	4.20201	4.12724	2.70069	3.17785	3.75073	Detected	Detected	Detected	Detected	Detected	0	p29999	CTTCTATGGGAATCACTACTGACCTTGCAGCTTATTATAGACTTATATGTATGCAGAAAT	TCONS_00015359	8	+	129082567	129112144	129112144	129112144	3	"129082567,129108763,129111615,"	"129082607,129108900,129112144,"	XLOC_006925	Gene_id=XLOC_006925;Gene_name=linc-EFR3A-4;Transcript_id=TCONS_00015359;Transcript_name=linc-EFR3A-4;	XLOC_006925		Intergenic	HumanLincRNACatalog
p34211_v4	0.0124151	0.000310722	11.9497	up	6608.2	489.182	5199.85	445.815	1499.11	262.656	5133.78	239.229	5005.66	396.453	3.75581	3.54395	2.51286	4.42356	3.65834	Detected	Detected	Detected	Detected	Detected	0	p34211_v4	CCAGAGAGTCCAGGCTCATCATCCCTTCAGAAGAAAGAATCTTCAGGCCTCTGCTCTTGT	ENST00000537525.1	12	-	26383781	26424755	26424755	26424755	3	"26383781,26384855,26424595,"	"26384052,26384918,26424755,"	ENSG00000255750.1	"gene_id ""ENSG00000255750.1""; transcript_id ""ENST00000537525.1""; gene_type ""antisense""; gene_status ""NOVEL""; gene_name ""RP11-283G6.5""; transcript_type ""antisense""; transcript_status ""KNOWN""; transcript_name ""RP11-283G6.5-002""; level 2; tag ""basic""; havana_gene ""OTTHUMG00000169177.1""; havana_transcript ""OTTHUMT00000402727.1"";"	ENST00000537525.1		Antisense	ENSEMBL	ENST00000537525	ENST00000422622
p28703	0.015904	0.000689819	11.8322	up	200.689	46.7379	1496.21	119.512	2888.55	188.772	3468.28	225.779	1898.3	103.43	2.1023	3.64609	3.93563	3.94124	4.19798	Detected	Detected	Not Detected	Detected	Detected	0	p28703	GAGATCAAGGAGTTCCAAAAGATTCCAACATAAACACTGTGTGTTTTGATCATCCTTTTT	ASO2257	None	None	None	None	None	None	None	None	None	ASO2257	Accession=M31164;Description=Human tumor necrosis factor-inducible (TSG-37) mRNA fragment.	asoverlaps_989_363		Antisense	RNAdb
p16375	0.00981554	0.000152541	11.75	up	4243.14	184.349	891.95	93.0987	887.105	106.9	851.234	75.544	1424.62	131.159	4.52462	3.26013	3.05285	3.49417	3.44119	Detected	Detected	Detected	Detected	Detected	0	p16375	TATTTTCTGAGCCTGATGGATTTACAGTGATCTTCAGTGGTCTGGGGAATAACGCTGGTG	ENST00000521122.1	8	+	128866973	128902987	128902987	128902987	2	"128866973,128902834,"	"128867041,128902987,"	ENSG00000249859.2	"gene_id ""ENSG00000249859.2""; transcript_id ""ENST00000521122.1""; gene_type ""processed_transcript""; gene_status ""KNOWN""; gene_name ""PVT1""; transcript_type ""processed_transcript""; transcript_status ""KNOWN""; transcript_name ""PVT1-012""; level 2; havana_gene ""OTTHUMG00000164871.1""; havana_transcript ""OTTHUMT00000380703.1"";"	ENST00000521122.1	PVT1	Intergenic	ENSEMBL
p38040_v4	0.0112538	0.000241501	11.1669	up	4302.85	299.867	2742.76	234.082	3402.27	277.4	1458.85	91.777	1078.69	203.618	3.8429	3.55054	3.61646	3.99055	2.40535	Detected	Detected	Detected	Detected	Detected	0	p38040_v4	TTCCTCATCAGATACCAGTGAATGTGACACAGACTCAGGAAGAAAAAGAAAACAGAAAGG	ENST00000493710.1	chr7	+	128095990	128109251	128109251	128109251	4	"128095990,128097254,128106616,128108898,"	"128096077,128097353,128106739,128109251,"	ENSG00000240758.2	"gene_id ""ENSG00000240758.2""; transcript_id ""ENST00000493710.1""; gene_type ""processed_transcript""; gene_status ""NOVEL""; gene_name ""RP11-155G14.6""; transcript_type ""processed_transcript""; transcript_status ""KNOWN""; transcript_name ""RP11-155G14.6-001""; level 2; tag ""basic""; tag ""readthrough_transcript""; havana_gene ""OTTHUMG00000186396.1""; havana_transcript ""OTTHUMT00000473088…				ENSEMBL
p13288	0.00579621	1.40584e-05	11.012	up	4174.41	418.333	3158.86	263.367	6193.48	445.051	1170.51	145.152	4374.95	362.873	3.31885	3.58426	3.79871	3.01149	3.59173	Detected	Detected	Detected	Detected	Detected	0	p13288	AAATACAAGAATTCTTTTTATCTGAAACGAAGCCAAGCAAAGCAACATCACCTTCTGGAA	ENST00000512210.1	5	-	91745962	91975204	91975204	91975204	4	"91745962,91843054,91895505,91975152,"	"91746068,91843172,91895740,91975204,"	ENSG00000249776.1	"gene_id ""ENSG00000249776.1""; transcript_id ""ENST00000512210.1""; gene_type ""lincRNA""; gene_status ""NOVEL""; gene_name ""RP11-133F8.2""; transcript_type ""lincRNA""; transcript_status ""KNOWN""; transcript_name ""RP11-133F8.2-002""; level 2; tag ""non_canonical_TEC""; tag ""basic""; havana_gene ""OTTHUMG00000162673.1""; havana_transcript ""OTTHUMT00000370022.1"";"	TCONS_00009725;XLOC_004925;TCONS_00009726;XLOC_004925;TCONS_00009727;XLOC_004925		Intergenic	ENSEMBL
p2383	0.0256594	0.00235661	10.3869	up	2579.75	171.906	1381.11	135.01	3272.04	107.442	320.128	58.395	606.439	128.558	3.90754	3.35469	4.92856	2.45473	2.23794	Detected	Not Detected	Detected	Detected	Detected	0	p2383	TGGAGCAATGTTACACGATAAACTGTAAAGTGTGGTGAGCATGTGAACAAGCGTCCAGGA	ENST00000542064.1	11	-	69291900	69294708	69294708	69294708	2	"69291900,69294463,"	"69292381,69294708,"	ENSG00000255774.1	"gene_id ""ENSG00000255774.1""; transcript_id ""ENST00000542064.1""; gene_type ""lincRNA""; gene_status ""NOVEL""; gene_name ""AP000439.3""; transcript_type ""lincRNA""; transcript_status ""KNOWN""; transcript_name ""AP000439.3-001""; level 2; tag ""basic""; havana_gene ""OTTHUMG00000168002.1""; havana_transcript ""OTTHUMT00000397435.1"";"	ENST00000542064.1	AP000439.3	Intergenic	ENSEMBL
p5141	0.0161356	0.0007108	10.2665	up	263.587	45.5596	312.598	49.1691	556.395	28.057	369.128	22.3428	470.8	49.7441	2.53245	2.66849	4.30968	4.04624	3.24252	Detected	Not Detected	Detected	Not Detected	Detected	0	p5141	CACAGCAATTAAGACTGCACTGTGAGGGAAAATACTTTTCTAAAAAAGAATCCTGATCAA	ENST00000458245.4	15	-	45671394	45694525	45694525	45694525	5	"45671394,45672681,45689119,45691743,45694096,"	"45671790,45672757,45689280,45691793,45694525,"	ENSG00000230288.4	"gene_id ""ENSG00000230288.4""; transcript_id ""ENST00000458245.4""; gene_type ""lincRNA""; gene_status ""NOVEL""; gene_name ""RP11-519G16.1""; transcript_type ""lincRNA""; transcript_status ""KNOWN""; transcript_name ""RP11-519G16.1-001""; level 1; tag ""basic""; tag ""exp_conf""; havana_gene ""OTTHUMG00000166113.2""; havana_transcript ""OTTHUMT00000387869.2"";"	ENST00000458245		Antisense	ENSEMBL				ENST00000531970	ENST00000396659
p43844_v4	0.0131095	0.000371832	10.1214	up	1446.01	145.445	426.597	91.3767	1270.2	99.4326	670.915	42.3554	618.425	54.6812	3.31353	2.22298	3.67519	3.98551	3.49948	Detected	Not Detected	Detected	Detected	Detected	0	p43844_v4	GCACGGTGTCCCTGGGTTGGCCACCCAGCTTAGTTTTAAAATAAAATAATGTAATCTTGG	XR_109700.3	chr22	+	18985618	19018742	18985618	18985618	3	"18985618,19001865,19018294,"	"18985707,19002019,19018742,"	none					RefSeq
p41652_v4	0.0123	0.000301573	9.90598	up	2253.18	104.372	401.449	52.2278	388.588	47.5199	260.16	30.9022	502.348	60.1619	4.43215	2.94233	3.03164	3.07362	3.06176	Detected	Not Detected	Detected	Detected	Detected	0	p41652_v4	AAGCCAGGATGGATTTTAAAGAGCCTTGTTGTCTCTAAGGAAGAGTGGAGCTTACATCTT	XR_428404.1	chr8	+	128988179	128989491	128988179	128988179	2	"128988179,128989448,"	"128988544,128989491,"	none					RefSeq
p3028	0.0182222	0.000976735	9.48284	up	1322.56	164.996	775.826	132.969	1413.32	198.851	2169.72	84.2609	1109.01	123.79	3.00283	2.54464	2.82932	4.6865	3.1633	Detected	Detected	Detected	Detected	Detected	0	p3028	CCAGAGTCCAGTCCGATGGATCCCATTTTACCCTGGTTTAAATTGTTTCCTTAGAAAAAA	ENST00000537961.1	12	-	276167	291565	291565	291565	2	"276167,291233,"	"276873,291565,"	ENSG00000256540.1	"gene_id ""ENSG00000256540.1""; transcript_id ""ENST00000537961.1""; gene_type ""lincRNA""; gene_status ""NOVEL""; gene_name ""RP11-598F7.6""; transcript_type ""lincRNA""; transcript_status ""KNOWN""; transcript_name ""RP11-598F7.6-002""; level 2; havana_gene ""OTTHUMG00000167979.1""; havana_transcript ""OTTHUMT00000397391.1"";"	ENST00000537961.1		Antisense	ENSEMBL		ENST00000382841			ENST00000424061
p18070	0.0222122	0.00164213	9.06905	up	1536.28	479.857	2706.12	287.75	6174.25	367.915	2546.97	173.912	3100.96	374.031	1.67876	3.23334	4.06882	3.87235	3.05149	Detected	Detected	Detected	Detected	Detected	0	p18070	AAATCTAAAATAATCTCCCCTATGTGCAAGTCAGACTGAGCACCACTCCCAAGACCATGA	TCONS_00018676	10	+	6875609	6882671	6882671	6882671	3	"6875609,6879935,6882352,"	"6875650,6879970,6882671,"	XLOC_008374	Gene_id=XLOC_008374;Gene_name=linc-ITIH2-6;Transcript_id=TCONS_00018676;Transcript_name=linc-ITIH2-6;	XLOC_008374		Intergenic	HumanLincRNACatalog
p3027	0.0160331	0.000702523	8.98615	up	1832.5	245.808	1530.88	212.101	1911.53	272.927	3509.89	154.313	1663.68	243.373	2.8982	2.85154	2.80814	4.50749	2.77314	Detected	Detected	Detected	Detected	Detected	0	p3027	ATCAAACGTAAATGAAAATGACAGTTTCTAACATGCGCGACCTGGACACGCGGCTGAACT	ENST00000537295.1	12	-	276021	291562	291562	291562	3	"276021,276785,291233,"	"276667,276873,291562,"	ENSG00000256540.1	"gene_id ""ENSG00000256540.1""; transcript_id ""ENST00000537295.1""; gene_type ""lincRNA""; gene_status ""NOVEL""; gene_name ""RP11-598F7.6""; transcript_type ""lincRNA""; transcript_status ""KNOWN""; transcript_name ""RP11-598F7.6-001""; level 2; tag ""basic""; havana_gene ""OTTHUMG00000167979.1""; havana_transcript ""OTTHUMT00000397390.1"";"	ENST00000537295.1		Antisense	ENSEMBL		ENST00000382841			ENST00000424061
p35433_v4	0.0127881	0.000343896	8.93239	up	7887.02	445.04	1482.6	219.433	1511.08	262.727	1584.53	181.296	2506.33	265.294	4.14747	2.75627	2.52394	3.12763	3.23991	Detected	Detected	Detected	Detected	Detected	0	p35433_v4	GCTTCTCCTGTTGCTGCTAGTGGACATGAGGACAGAATAACGGGCTCCCAGATTCACAAG	ENST00000521600.1	8	+	129001462	129108824	129108824	129108824	4	"129001462,129060693,129082405,129108766,"	"129001537,129060855,129082518,129108824,"	ENSG00000249859.2	"gene_id ""ENSG00000249859.2""; transcript_id ""ENST00000521600.1""; gene_type ""processed_transcript""; gene_status ""KNOWN""; gene_name ""PVT1""; transcript_type ""processed_transcript""; transcript_status ""KNOWN""; transcript_name ""PVT1-018""; level 2; havana_gene ""OTTHUMG00000164871.1""; havana_transcript ""OTTHUMT00000380709.1"";"	ENST00000521600.1	PVT1	Intergenic	ENSEMBL
p7231	0.0303895	0.00348282	8.82962	up	5389.99	290.807	1213.41	343.382	3478.58	199.826	1266.61	305.55	2519.95	221.925	4.21215	1.82118	4.12168	2.05149	3.50525	Detected	Detected	Detected	Detected	Detected	0	p7231	TCTCCAAAAAATTGAATGAATCCATTGGAGAAGCAGTGGATTAACTAGCCAGACAAAATT	ENST00000578585.1	17	+	20691383	20692897	20692897	20692897	1	"20691383,"	"20692897,"	ENSG00000264215.1	"gene_id ""ENSG00000264215.1""; transcript_id ""ENST00000578585.1""; gene_type ""lincRNA""; gene_status ""NOVEL""; gene_name ""RP11-283C24.1""; transcript_type ""lincRNA""; transcript_status ""KNOWN""; transcript_name ""RP11-283C24.1-001""; level 2; tag ""basic""; havana_gene ""OTTHUMG00000175982.1""; havana_transcript ""OTTHUMT00000431344.1"";"	ENST00000578585.1		Intergenic	ENSEMBL
p4541	0.00840367	8.71698e-05	8.80171	up	1003.95	118.292	666.559	66.1383	612.728	97.9293	1197.82	87.8955	637.661	88.0397	3.08527	3.33318	2.64543	3.76848	2.85656	Detected	Detected	Detected	Detected	Detected	0	p4541	CTATCCACTACAGTACAGGTCAAGTGAAGTTCTTCTGCTGATATGTTCTGCTACTGCATA	ENST00000554254.1	14	-	62182275	62217815	62217815	62217815	3	"62182275,62183686,62217602,"	"62182546,62183735,62217815,"	ENSG00000258667.1	"gene_id ""ENSG00000258667.1""; transcript_id ""ENST00000554254.1""; gene_type ""lincRNA""; gene_status ""NOVEL""; gene_name ""HIF1A-AS2""; transcript_type ""lincRNA""; transcript_status ""KNOWN""; transcript_name ""HIF1A-AS2-001""; level 2; tag ""basic""; havana_gene ""OTTHUMG00000171135.1""; havana_transcript ""OTTHUMT00000411864.1"";"	ENST00000554254.1	HIF1A-AS2	Antisense	ENSEMBL		ENST00000337138
p25269	0.0145474	0.000526558	8.58082	up	3199.77	523.595	2337.54	166.969	3920.75	271.551	2194.6	308.755	2083.27	393.197	2.61145	3.80734	3.85183	2.82943	2.40553	Detected	Detected	Detected	Detected	Detected	0	p25269	ATAACGTTTCCTGGAGGAAAACGTTCCGACAATGAGCGTTCCAACAATGAAGGGATCTGT	XR_158996.1	3	+	46913738	46916755	46916755	46916755	2	"46913738,46916656,"	"46914431,46916755,"	LOC100996656	"ID=rna8047;Name=XR_158996.1;Parent=gene6497;Dbxref=GeneID:100996656,Genbank:XR_158996.1;gbkey=misc_RNA;product=uncharacterized LOC100996656;transcript_id=XR_158996.1|ID=gene6497;Name=LOC100996656;Dbxref=GeneID:100996656;gbkey=Gene;gene=LOC100996656"	XR_158996.1		Intergenic	RefSeq					ENST00000292327
p16372	0.014094	0.000467704	8.45589	up	4473.49	290.299	1538.81	197.174	675.265	144.89	1655.02	149.898	1862.98	266.68	3.94579	2.96427	2.2205	3.46479	2.80443	Detected	Detected	Detected	Detected	Detected	0	p16372	AAACCTCGTGGCCTGGTCTCCATTATTTGAGATGAGTTACATCTTGGAGCTGACCATACT	ENST00000517525.1	8	+	128806805	128951855	128951855	128951855	3	"128806805,128808139,128951753,"	"128806980,128808254,128951855,"	ENSG00000249859.2	"gene_id ""ENSG00000249859.2""; transcript_id ""ENST00000517525.1""; gene_type ""processed_transcript""; gene_status ""KNOWN""; gene_name ""PVT1""; transcript_type ""processed_transcript""; transcript_status ""KNOWN""; transcript_name ""PVT1-006""; level 2; havana_gene ""OTTHUMG00000164871.1""; havana_transcript ""OTTHUMT00000380697.1"";"	ENST00000517525.1	PVT1	Intergenic	ENSEMBL					ENST00000539634
RNA147204|p0308_imsncRNA648	0.00951871	0.000136157	8.36676	up	427.101	60.797	480.275	59.3377	657.762	53.1656	182.909	17.0006	326.932	60.3511	2.81251	3.01684	3.629	3.42746	2.43754	Detected	Not Detected	Detected	Detected	Detected	0	RNA147204|p0308_imsncRNA648	TATGTTGTACCCATGATTTACCTCCTGGGTGCATCTTACTGTGTGATCGCCTTTTTAAAT	RNA147204|p0308_imsncRNA648															unpublished data
p1846	0.00631202	2.97077e-05	8.34447	up	4664.11	715.543	2989.93	411.028	4311.88	364.819	2127.98	252.424	3291.95	384.423	2.70449	2.8628	3.56307	3.07556	3.09818	Detected	Detected	Detected	Detected	Detected	0	p1846	TGACTTTTGGAAATCTGATTGACTGGCACACTCTCTCTGCCTCTTTCTTTCTCAACATTT	ENST00000417112.1	10	+	6779343	6780988	6780988	6780988	2	"6779343,6780318,"	"6779590,6780988,"	ENSG00000223784.1	"gene_id ""ENSG00000223784.1""; transcript_id ""ENST00000417112.1""; gene_type ""lincRNA""; gene_status ""NOVEL""; gene_name ""RP11-554I8.2""; transcript_type ""lincRNA""; transcript_status ""KNOWN""; transcript_name ""RP11-554I8.2-001""; level 1; tag ""basic""; tag ""exp_conf""; havana_gene ""OTTHUMG00000017625.1""; havana_transcript ""OTTHUMT00000046668.1"";"	ENCODE_620_917;TCONS_00017779;XLOC_008373		Intergenic	ENSEMBL	ENST00000417112
p20103	0.00859785	0.000101245	8.12983	up	1924.27	223.699	854.389	178.944	2552.06	268.098	775.742	85.0536	3088.06	310.059	3.10468	2.25539	3.25083	3.18913	3.31609	Detected	Not Detected	Detected	Detected	Detected	0	p20103	GGCTCCCCGATCCAGTTGCACTTCCTGCTTAAGCAAAGTAAAGAAAAACAGGAATGAAAA	TCONS_00024898	16	+	86768431	86771680	86771680	86771680	2	"86768431,86771015,"	"86768515,86771680,"	XLOC_011816	Gene_id=XLOC_011816;Gene_name=linc-MAP1LC3B-5;Transcript_id=TCONS_00024898;Transcript_name=linc-MAP1LC3B-5;	XLOC_011816		Intergenic	HumanLincRNACatalog
p37262_v4	0.012003	0.000283872	8.05899	up	8124.94	594.358	1169.37	192.579	1433.18	168.859	1167.95	121.894	1068.05	212.09	3.77295	2.60222	3.08533	3.26027	2.33222	Detected	Detected	Detected	Detected	Detected	0	p37262_v4	ACAAACAAGGGATCTATCGTGTGGTATAGAAGTTTACACAAAGAGGCATCTGATTTTAAG	ENST00000609663.1	chr2	+	136751412	136758004	136758004	136758004	3	"136751412,136756256,136757826,"	"136751447,136756408,136758004,"	ENSG00000231890.3	"gene_id ""ENSG00000231890.3""; transcript_id ""ENST00000609663.1""; gene_type ""antisense""; gene_status ""NOVEL""; gene_name ""AC093391.2""; transcript_type ""antisense""; transcript_status ""KNOWN""; transcript_name ""AC093391.2-021""; level 2; tag ""basic""; havana_gene ""OTTHUMG00000153578.3""; havana_transcript ""OTTHUMT00000472736.1"";"				ENSEMBL
p29998	0.0168613	0.000803259	7.82383	up	2797.67	169.618	646.786	90.967	600.666	139.727	463.889	75.4888	1023.92	108.207	4.04386	2.82987	2.10395	2.61944	3.24224	Detected	Not Detected	Detected	Detected	Detected	0	p29998	TGGACACCAAGCTACGTACAGCTTCAAGGCCCCTTCTTTCTTTGCTAATAAAAAATAAAA	TCONS_00015354	8	+	128867393	128944934	128944934	128944934	3	"128867393,128902834,128944298,"	"128867565,128903244,128944934,"	XLOC_006922	Gene_id=XLOC_006922;Gene_name=linc-EFR3A-7;Transcript_id=TCONS_00015354;Transcript_name=linc-EFR3A-7;	XLOC_006922		Intergenic	HumanLincRNACatalog
p19366	0.00957086	0.000137433	7.72756	up	4356.65	420.86	2277.74	417.09	2813.94	441.962	1703.96	251.868	4619.25	408.191	3.37181	2.44917	2.6706	2.75815	3.50034	Detected	Detected	Detected	Detected	Detected	0	p19366	TTGACCAAAACCAGCTGCTCTGCCAAGACACAAAAGGGACCCCTGCCGGAGTGAGGTCAT	TCONS_00022844	14	-	95856124	95857241	95857241	95857241	2	"95856124,95857203,"	"95856542,95857241,"	XLOC_011111	Gene_id=XLOC_011111;Gene_name=linc-CLMN-2;Transcript_id=TCONS_00022844;Transcript_name=linc-CLMN-2;	XLOC_011111		Intergenic	HumanLincRNACatalog
p37265_v4	0.0145474	0.000526077	7.6957	up	6975.32	452.048	549.823	101.738	466.184	63.3404	459.748	52.7307	441.875	87.6014	3.94771	2.43411	2.8797	3.12413	2.33461	Detected	Not Detected	Detected	Detected	Detected	0	p37265_v4	TTATAAGGGACTATATCTTAAGACTATGTGTCTTCTGCAGTTCTTTGCATAGAGTCAACG	ENST00000608471.1	chr2	+	136751454	136764821	136764821	136764821	4	"136751454,136756256,136757826,136764765,"	"136751555,136756408,136758049,136764821,"	ENSG00000231890.3	"gene_id ""ENSG00000231890.3""; transcript_id ""ENST00000608471.1""; gene_type ""antisense""; gene_status ""NOVEL""; gene_name ""AC093391.2""; transcript_type ""antisense""; transcript_status ""KNOWN""; transcript_name ""AC093391.2-023""; level 2; tag ""basic""; havana_gene ""OTTHUMG00000153578.3""; havana_transcript ""OTTHUMT00000472738.1"";"				ENSEMBL
p37263_v4	0.0158918	0.000682607	7.67769	up	7342.29	491.35	1033.57	189.612	1191.66	129.191	981.878	120.491	965.768	221.643	3.90141	2.44651	3.20539	3.02661	2.12344	Detected	Detected	Detected	Detected	Detected	0	p37263_v4	ATAACAAACAAGGGATCTATCGTGTGGTATAGAAGTTTACACAAAGAGGCATCTGATTTT	ENST00000609237.1	chr2	+	136751415	136758014	136758014	136758014	4	"136751415,136753761,136756256,136757826,"	"136751555,136753978,136756408,136758014,"	ENSG00000231890.3	"gene_id ""ENSG00000231890.3""; transcript_id ""ENST00000609237.1""; gene_type ""antisense""; gene_status ""NOVEL""; gene_name ""AC093391.2""; transcript_type ""antisense""; transcript_status ""KNOWN""; transcript_name ""AC093391.2-022""; level 2; tag ""basic""; havana_gene ""OTTHUMG00000153578.3""; havana_transcript ""OTTHUMT00000472737.1"";"				ENSEMBL

## Sheet: lncRNA_Downregulation
ProbeName	p (Corr)	p	FC (abs)	Regulation	5c_vs_5p:rProcessedSignal(raw)	5c_vs_5p:gProcessedSignal(raw)	6c_vs_6p:rProcessedSignal(raw)	6c_vs_6p:gProcessedSignal(raw)	22c_vs_22p:rProcessedSignal(raw)	22c_vs_22p:gProcessedSignal(raw)	25C_vs_25P:rProcessedSignal(raw)	25C_vs_25P:gProcessedSignal(raw)	26C_vs_26P:rProcessedSignal(raw)	26C_vs_26P:gProcessedSignal(raw)	5c_vs_5p:cy5ByCy3Signal(normalized)	6c_vs_6p:cy5ByCy3Signal(normalized)	22c_vs_22p:cy5ByCy3Signal(normalized)	25C_vs_25P:cy5ByCy3Signal(normalized)	26C_vs_26P:cy5ByCy3Signal(normalized)	6c_vs_6p:FEFlags	25C_vs_25P:FEFlags	5c_vs_5p:FEFlags	22c_vs_22p:FEFlags	26C_vs_26P:FEFlags	ControlType	lncRNA_ProbeName	Probe Sequence	lncRNA ID	Chromosome	Strand	Start	End	cdsstart	cdsend	exoncount	exonstart	exonend	gene	description	alias	known lncRNA name	class	database	Sense	Antisense	Intronic	Bidirectional	Intergenic(10k)
p22837	0.00532176	1.0105e-05	108.24	down	42.216	2698.47	28.2276	4261.44	30.0769	2521.47	12.1527	1808.76	20.4172	2519.3	-5.99821	-7.23809	-6.38947	-7.21759	-6.9471	Detected	Not Detected	Detected	Detected	Not Detected	0	p22837	AGATGACTTTGGATAAGCACATATTTGGAACCTCAGATAATTCATCCATTCATTTGCTCA	TCONS_00010550	5	-	169615273	169626137	169626137	169626137	4	"169615273,169620919,169623487,169624755,"	"169619267,169621005,169623635,169626137,"	XLOC_005077	Gene_id=XLOC_005077;Gene_name=linc-FAM196B-1;Transcript_id=TCONS_00010550;Transcript_name=linc-FAM196B-1;	XLOC_005077		Intergenic	HumanLincRNACatalog	"ENST00000506431, ENST00000506431"
p22838	0.0118742	0.000277898	88.1197	down	134.018	2687.89	34.878	4945.91	30.9814	3689	17.9174	1954.25	23.7208	3412.21	-4.32598	-7.14778	-6.89568	-6.76912	-7.16841	Detected	Detected	Detected	Detected	Detected	0	p22838	AGCAATAATTACACAACAATATGTCAGAGAGGCTGGGAGCTCCAGCTTCAAAGCCACCTT	TCONS_00011082	5	-	169618122	169626137	169626137	169626137	4	"169618122,169620919,169623487,169624755,"	"169619267,169621010,169623635,169626137,"	XLOC_005077	Gene_id=XLOC_005077;Gene_name=linc-FAM196B-1;Transcript_id=TCONS_00011082;Transcript_name=linc-FAM196B-1;	XLOC_005077		Intergenic	HumanLincRNACatalog	"ENST00000506431, ENST00000506431"
p33549	0.0154191	0.000616707	81.793	down	363.998	6695.47	70.1571	9069.59	50.7424	5514.61	8.89032	2349	48.7225	2612.18	-4.20118	-7.0143	-6.76392	-8.04559	-5.74452	Detected	Not Detected	Detected	Detected	Detected	0	p33549	CCTCGGACTGGTACATGAACGGGAACTACCTGGTAATCCTTGTCTCTGTCACCATCATTC	ENST00000439524.1	3	+	50252698	50254725	50254725	50254725	4	"50252698,50252975,50253171,50254669,"	"50252891,50253068,50253253,50254725,"	ENSG00000188338.10	"gene_id ""ENSG00000188338.10""; transcript_id ""ENST00000439524.1""; gene_type ""processed_transcript""; gene_status ""KNOWN""; gene_name ""SLC38A3""; transcript_type ""retained_intron""; transcript_status ""KNOWN""; transcript_name ""SLC38A3-005""; level 2; havana_gene ""OTTHUMG00000156764.3""; havana_transcript ""OTTHUMT00000346675.1"";"	ENST00000439524.1	SLC38A3	Antisense	ENSEMBL
p13578	0.0064819	3.40964e-05	77.2123	down	48.6124	2512.59	26.5634	2738.74	28.8943	1939.56	10.3904	1582.31	29.317	1476.93	-5.69171	-6.68793	-6.0688	-7.25063	-5.65472	Detected	Not Detected	Not Detected	Detected	Detected	0	p13578	GTTACCTTTAGAGCTAGAAGGCCTCATTTTAGAATTAAAATGAATGGCAACCCAGACAGA	ENST00000514474.1	5	+	5057843	5067442	5067442	5067442	3	"5057843,5059676,5067015,"	"5057941,5059794,5067442,"	ENSG00000215231.3	"gene_id ""ENSG00000215231.3""; transcript_id ""ENST00000514474.1""; gene_type ""lincRNA""; gene_status ""NOVEL""; gene_name ""CTD-2247C11.3""; transcript_type ""lincRNA""; transcript_status ""KNOWN""; transcript_name ""CTD-2247C11.3-004""; level 2; havana_gene ""OTTHUMG00000161653.2""; havana_transcript ""OTTHUMT00000365652.1"";"	TCONS_00009233;XLOC_004269;TCONS_00009337;XLOC_004269;TCONS_00009338;XLOC_004269	CTD-2247C11.3	Intergenic	ENSEMBL
p29358	0.0044224	5.78281e-06	56.6932	down	65.0542	3209.74	24.7958	1711.48	47.3317	1923.06	11.7381	969.836	24.4708	1253.63	-5.62467	-6.10901	-5.34445	-6.36847	-5.67891	Detected	Not Detected	Detected	Detected	Detected	0	p29358	GTCTCAAAGTTGTTGAAAACAGTAGTTATGAAAACCCATGTAGGAAACTGGAATAAGACA	ENST00000467240.1	3	+	108855560	108868970	108868970	108868970	3	"108855560,108855690,108867099,"	"108855588,108855743,108868970,"	ENSG00000241224.2	"gene_id ""ENSG00000241224.2""; transcript_id ""ENST00000467240.1""; gene_type ""lincRNA""; gene_status ""NOVEL""; gene_name ""RP11-59E19.1""; transcript_type ""lincRNA""; transcript_status ""KNOWN""; transcript_name ""RP11-59E19.1-001""; level 2; tag ""basic""; havana_gene ""OTTHUMG00000159205.2""; havana_transcript ""OTTHUMT00000353832.1"";"	NR_033977;RefSeq_1802_1933		Intergenic	ENSEMBL
p28929	0.00631202	2.71307e-05	55.936	down	67.1962	2352.93	69.5084	2633.34	47.6997	2949.47	17.1576	1252.93	59.7932	5466.03	-5.12994	-5.24356	-5.95033	-6.19032	-6.51437	Detected	Detected	Detected	Detected	Detected	0	p28929	GAAAAACTATCACTTAAACAAAGCCATTGAAACCCCAGCATCATGTGTGGATTTTTTAAC	ENST00000445317.1	1	-	2976180	2985001	2985001	2985001	7	"2976180,2976793,2977064,2977670,2980775,2983900,2984785,"	"2976301,2976847,2977168,2980619,2980866,2984612,2985001,"	ENSG00000177133.5	"gene_id ""ENSG00000177133.5""; transcript_id ""ENST00000445317.1""; gene_type ""processed_transcript""; gene_status ""NOVEL""; gene_name ""RP1-163G9.1""; transcript_type ""processed_transcript""; transcript_status ""KNOWN""; transcript_name ""RP1-163G9.1-002""; level 2; tag ""basic""; havana_gene ""OTTHUMG00000000563.2""; havana_transcript ""OTTHUMT00000001333.1"";"	NR_015440;RefSeq_550_3708;TCONS_00000459;XLOC_000682;TCONS_00000460;XLOC_000682		Divergent	ENSEMBL				"ENST00000378398, ENST00000378398"
p13510	0.00794772	7.31988e-05	54.2163	down	61.1085	1347.53	31.1283	2754.78	33.903	1970.12	19.8475	1170.42	25.4102	1779.91	-4.4628	-6.46757	-5.86073	-5.88193	-6.13025	Detected	Detected	Detected	Detected	Detected	0	p13510	TTTAAGTGTAACAGTTGTGAGTGAAATTGCCCCTTTTCAAGCGCTCCGAGTTTGCTTCTG	ENST00000520275.1	5	-	169623578	169626104	169626104	169626104	3	"169623578,169624755,169625745,"	"169623635,169624833,169626104,"	ENSG00000249601.2	"gene_id ""ENSG00000249601.2""; transcript_id ""ENST00000520275.1""; gene_type ""lincRNA""; gene_status ""NOVEL""; gene_name ""CTB-27N1.1""; transcript_type ""lincRNA""; transcript_status ""KNOWN""; transcript_name ""CTB-27N1.1-002""; level 2; havana_gene ""OTTHUMG00000163086.1""; havana_transcript ""OTTHUMT00000371656.1"";"	TCONS_00009811;XLOC_005077	CTB-27N1.1	Intergenic	ENSEMBL	"ENST00000506431, ENST00000506431"
p11902	0.00637486	3.04599e-05	53.144	down	99.4512	3321.67	43.0055	2855.75	49.3383	1870.3	9.83854	934.498	23.3433	1239.12	-5.06178	-6.05321	-5.24442	-6.5696	-5.73016	Detected	Not Detected	Detected	Detected	Detected	0	p11902	TCTGTCTCAAAGTTGTTGAAAACAGTAGTTATGAAAACCCATGTAGGAAACTGGAATAAG	ENST00000479039.1	3	+	108855688	108868960	108868960	108868960	2	"108855688,108868565,"	"108855743,108868960,"	ENSG00000241224.2	"gene_id ""ENSG00000241224.2""; transcript_id ""ENST00000479039.1""; gene_type ""lincRNA""; gene_status ""NOVEL""; gene_name ""RP11-59E19.1""; transcript_type ""lincRNA""; transcript_status ""KNOWN""; transcript_name ""RP11-59E19.1-003""; level 2; havana_gene ""OTTHUMG00000159205.2""; havana_transcript ""OTTHUMT00000353834.1"";"	ENST00000479039.1		Intergenic	ENSEMBL
p12759	0.0107709	0.000202688	49.0746	down	44.2333	1987.55	40.0494	3199.46	23.8447	2051.46	23.2185	1313.65	102.898	1676.2	-5.48972	-6.3199	-6.42684	-5.82216	-4.02591	Detected	Detected	Detected	Detected	Detected	0	p12759	TGTCTACTTGCTATGAAACAGCTGTTTAGTCATGTTGCCAAGAAGAAAAGAAGACAGAAT	ENST00000502291.1	4	+	74374519	74394250	74394250	74394250	4	"74374519,74375391,74375919,74394129,"	"74374969,74375442,74376060,74394250,"	ENSG00000250436.1	"gene_id ""ENSG00000250436.1""; transcript_id ""ENST00000502291.1""; gene_type ""lincRNA""; gene_status ""NOVEL""; gene_name ""RP11-622A1.2""; transcript_type ""lincRNA""; transcript_status ""KNOWN""; transcript_name ""RP11-622A1.2-001""; level 2; tag ""basic""; havana_gene ""OTTHUMG00000161581.1""; havana_transcript ""OTTHUMT00000365441.1"";"	TCONS_00007548;XLOC_003572;TCONS_00007549;XLOC_003572;TCONS_00007550;XLOC_003572		Intergenic	ENSEMBL	"ENST00000504368, ENST00000504368"				ENST00000226355
p16177	0.00728339	5.22174e-05	44.5229	down	99.6689	2591.78	98.9939	3968.88	92.3791	3174.32	54.6131	3106.01	103.141	8856.65	-4.70066	-5.32525	-5.10274	-5.82967	-6.42407	Detected	Detected	Detected	Detected	Detected	0	p16177	AGCCAGGTTTCCTGCAGAGATTCACGGGAAGCTTTTGAGCAGGGGAGTCAGAAGATGAGC	ENST00000520929.1	8	+	58130834	58132126	58132126	58132126	4	"58130834,58131161,58131614,58131968,"	"58130911,58131254,58131697,58132126,"	ENSG00000253301.1	"gene_id ""ENSG00000253301.1""; transcript_id ""ENST00000520929.1""; gene_type ""processed_transcript""; gene_status ""NOVEL""; gene_name ""RP11-513O17.2""; transcript_type ""processed_transcript""; transcript_status ""KNOWN""; transcript_name ""RP11-513O17.2-009""; level 2; havana_gene ""OTTHUMG00000164416.1""; havana_transcript ""OTTHUMT00000378673.1"";"	ENST00000520929.1		Intergenic	ENSEMBL	"ENST00000520929, ENST00000521132, ENST00000519241, ENST00000519241"
p23163	0.00714264	4.8609e-05	38.7413	down	68.9056	1893.65	71.2435	4662.45	41.2557	2460.05	35.7251	984.119	64.2303	1897.42	-4.7804	-6.03219	-5.89795	-4.78382	-4.88464	Detected	Detected	Detected	Detected	Detected	0	p23163	TATTTAAAAAGGAGAGGATTCCACAGCAGAGCTTCTCAAACTCTTCCACCCAAATCCCCT	TCONS_00012069	6	-	6696981	6712293	6712293	6712293	3	"6696981,6711104,6711929,"	"6697395,6711214,6712293,"	XLOC_005595	Gene_id=XLOC_005595;Gene_name=linc-F13A1-1;Transcript_id=TCONS_00012069;Transcript_name=linc-F13A1-1;	XLOC_005595		Intergenic	HumanLincRNACatalog
p20512	0.0135627	0.000406029	34.8762	down	55.9749	2301.21	36.8261	1933.8	36.5042	1996.07	15.9729	727.731	17.1069	164.127	-5.36147	-5.71456	-5.77295	-5.50971	-3.26216	Detected	Detected	Detected	Detected	Not Detected	0	p20512	CTTCTGAGATATCTAGAAACAGCTTAGAGGCAAAATGACAAAATAAAGCAGCAACAACAA	TCONS_00026280	18	+	11490028	11506979	11506979	11506979	3	"11490028,11506530,11506755,"	"11490240,11506635,11506979,"	XLOC_012626	Gene_id=XLOC_012626;Gene_name=linc-GNAL-1;Transcript_id=TCONS_00026280;Transcript_name=linc-GNAL-1;	XLOC_012626		Intergenic	HumanLincRNACatalog
p13577	0.00532176	9.56214e-06	34.5046	down	36.4786	865.01	28.0418	956.912	16.7364	639.719	10.5924	541.59	20.0526	620.156	-4.5676	-5.09274	-5.25638	-5.6761	-4.95077	Detected	Not Detected	Detected	Detected	Detected	0	p13577	AGAGTGTTTACACCTGAGAGAGGACTTGAGAATTTTACTCAGTCACGTTGCTCACTGCTG	ENST00000507599.1	5	+	5038798	5057986	5057986	5057986	2	"5038798,5057674,"	"5038911,5057986,"	ENSG00000215231.3	"gene_id ""ENSG00000215231.3""; transcript_id ""ENST00000507599.1""; gene_type ""lincRNA""; gene_status ""NOVEL""; gene_name ""CTD-2247C11.3""; transcript_type ""lincRNA""; transcript_status ""KNOWN""; transcript_name ""CTD-2247C11.3-003""; level 2; havana_gene ""OTTHUMG00000161653.2""; havana_transcript ""OTTHUMT00000365651.1"";"	TCONS_00009233;XLOC_004269;TCONS_00009337;XLOC_004269;TCONS_00009338;XLOC_004269	CTD-2247C11.3	Intergenic	ENSEMBL
p3171	0.00615593	1.65885e-05	33.2877	down	364.941	9737.33	167.605	4157.01	266.198	10702.5	155.908	4503.13	360.126	19153	-4.73779	-4.63241	-5.32931	-4.85216	-5.73292	Detected	Detected	Detected	Detected	Detected	0	p3171	AGAGAACTTGGGGATGAACACACTTGCACACTAGTAAAACCAGTTGCATCATTCCCGGAA	ENST00000552806.1	12	-	50348421	50349908	50349908	50349908	2	"50348421,50349367,"	"50348440,50349908,"	ENSG00000257378.1	"gene_id ""ENSG00000257378.1""; transcript_id ""ENST00000552806.1""; gene_type ""antisense""; gene_status ""NOVEL""; gene_name ""RP11-469H8.8""; transcript_type ""antisense""; transcript_status ""KNOWN""; transcript_name ""RP11-469H8.8-001""; level 2; tag ""dotter_confirmed""; tag ""basic""; havana_gene ""OTTHUMG00000170041.1""; havana_transcript ""OTTHUMT00000406986.1"";"	ENST00000552806.1		Antisense	ENSEMBL		ENST00000199280			ENST00000553132
p22897	0.00729314	5.31864e-05	32.168	down	156.914	3020.75	78.1201	3632.3	67.3397	1544.04	39.4248	2005.46	57.5067	1897.3	-4.26686	-5.53905	-4.51911	-5.66869	-5.04407	Detected	Detected	Detected	Detected	Detected	0	p22897	CCTGGTGTGGCATTGCAATAGATGAAATATTAAGGGCAATTCAACAATTTTCTGAACAAA	TCONS_00010609	5	+	5038773	5067345	5067345	5067345	2	"5038773,5067015,"	"5038911,5067345,"	XLOC_004269	Gene_id=XLOC_004269;Gene_name=linc-ADAMTS16-1;Transcript_id=TCONS_00010609;Transcript_name=linc-ADAMTS16-1;	XLOC_004269		Intergenic	HumanLincRNACatalog
p4464	0.00728339	5.15067e-05	31.7862	down	35.1559	1215.25	18.6144	456.869	19.9194	424.649	15.4079	440.297	11.072	695.111	-5.11134	-4.61729	-4.41403	-4.83673	-5.97225	Not Detected	Detected	Detected	Detected	Not Detected	0	p4464	ACTGCTGTATGCAACAGTTTTTCAGGCCCGAGGTGATAAATAAAAAATTGTTTGCTCTAT	ENST00000554810.1	14	-	46175460	46184894	46184894	46184894	2	"46175460,46184552,"	"46175705,46184894,"	ENSG00000258616.1	"gene_id ""ENSG00000258616.1""; transcript_id ""ENST00000554810.1""; gene_type ""lincRNA""; gene_status ""NOVEL""; gene_name ""RP11-369C8.1""; transcript_type ""lincRNA""; transcript_status ""KNOWN""; transcript_name ""RP11-369C8.1-001""; level 2; havana_gene ""OTTHUMG00000170731.2""; havana_transcript ""OTTHUMT00000410129.1"";"	ENST00000554810.1		Intergenic	ENSEMBL
p38959_v4	0.00844744	8.938e-05	30.9734	down	327.525	10898.3	228.224	13408.9	128.755	5055.53	171.071	3297.4	323.187	6226.62	-5.05635	-5.8766	-5.29517	-4.26866	-4.26801	Detected	Detected	Detected	Detected	Detected	0	p38959_v4	CCAGAGAAGCCATGACACCATCTTCTCCAAAAACAAAGTCAGCGCTTTCACTGTAGATGG	ENST00000609152.1	chr20	-	43001385	43013311	43013311	43013311	2	"43001385,43013162,"	"43001649,43013311,"	ENSG00000229005.2	"gene_id ""ENSG00000229005.2""; transcript_id ""ENST00000609152.1""; gene_type ""antisense""; gene_status ""NOVEL""; gene_name ""RP5-881L22.4""; transcript_type ""antisense""; transcript_status ""KNOWN""; transcript_name ""RP5-881L22.4-002""; level 2; tag ""basic""; havana_gene ""OTTHUMG00000032525.2""; havana_transcript ""OTTHUMT00000471586.1"";"				ENSEMBL
p22517	0.00752558	6.37522e-05	30.5347	down	40.599	1086.02	28.8484	1368.49	28.2049	1060.65	14.9529	545.981	38.4023	585.041	-4.74147	-5.56794	-5.23286	-5.19035	-3.92927	Detected	Detected	Detected	Detected	Detected	0	p22517	TCAGCAGTTCTACAGAAGACCAATTTGTATGCAAACAATTCACTTACAAGCCAGAATTCC	TCONS_00008809	4	+	74396767	74399812	74399812	74399812	2	"74396767,74399608,"	"74398790,74399812,"	XLOC_003572	Gene_id=XLOC_003572;Gene_name=linc-IL8-2;Transcript_id=TCONS_00008809;Transcript_name=linc-IL8-2;	XLOC_003572		Intergenic	HumanLincRNACatalog	"ENST00000504368, ENST00000504368"
p12760	0.00883776	0.000109354	30.0487	down	96.3246	2714.6	82.9671	4420.9	75.1752	2877.31	51.7968	1605.59	171.756	2361.69	-4.81669	-5.73566	-5.25832	-4.9541	-3.78139	Detected	Detected	Detected	Detected	Detected	0	p12760	GTTGCCAAGAAGAAAAGAAGACAGAATGCCTCTAGATAAAGAAATGCTATTCCTATGTCA	ENST00000508147.1	4	+	74375915	74394439	74394439	74394439	2	"74375915,74394129,"	"74376060,74394439,"	ENSG00000250436.1	"gene_id ""ENSG00000250436.1""; transcript_id ""ENST00000508147.1""; gene_type ""lincRNA""; gene_status ""NOVEL""; gene_name ""RP11-622A1.2""; transcript_type ""lincRNA""; transcript_status ""KNOWN""; transcript_name ""RP11-622A1.2-002""; level 2; havana_gene ""OTTHUMG00000161581.1""; havana_transcript ""OTTHUMT00000365442.1"";"	TCONS_00007548;XLOC_003572;TCONS_00007549;XLOC_003572;TCONS_00007550;XLOC_003572		Intergenic	ENSEMBL	"ENST00000504368, ENST00000504368"				ENST00000226355
p35607_v4	0.00637486	3.06481e-05	29.5781	down	57.5326	1147.4	71.2375	2530.95	43.0301	1039.02	26.8389	707.825	46.9935	2357.75	-4.31785	-5.1509	-4.59373	-4.72099	-5.64881	Detected	Detected	Detected	Detected	Detected	0	p35607_v4	ATTGCGTATTAAGCCAGTGTCTCCATCCAGACTTTTTTTTAGCAAGCATACCTTAGGAAA	TCONS_00018357	10	+	121949657	122047981	122047981	122047981	3	"121949657,121968338,122047901,"	"121949705,121968507,122047981,"	XLOC_008642	Gene_id=XLOC_008642;Gene_name=linc-PPAPDC1A-1;Transcript_id=TCONS_00018357;Transcript_name=linc-PPAPDC1A-1;	XLOC_008642		Intergenic	HumanLincRNACatalog
p10450	0.00426839	4.00288e-06	29.3966	down	93.6635	2473.19	74.1336	3102.24	30.2515	914.732	41.3251	978.213	55.2102	1532.48	-4.72274	-5.38704	-4.91827	-4.56506	-4.79479	Detected	Detected	Detected	Detected	Detected	0	p10450	TGAACTTGTTGGATTTCAGCCCCTTGAAGCACATGTTGCTATTGCAGCTGCCTTGATAAC	ENST00000430481.1	20	-	42979361	42980742	42980742	42980742	2	"42979361,42980507,"	"42979496,42980742,"	ENSG00000226812.1	"gene_id ""ENSG00000226812.1""; transcript_id ""ENST00000430481.1""; gene_type ""antisense""; gene_status ""NOVEL""; gene_name ""RP5-881L22.5""; transcript_type ""antisense""; transcript_status ""KNOWN""; transcript_name ""RP5-881L22.5-002""; level 2; tag ""basic""; havana_gene ""OTTHUMG00000032526.1""; havana_transcript ""OTTHUMT00000079347.1"";"	ENST00000430481.1		Antisense	ENSEMBL		ENST00000217043
p4463	0.00426839	3.51874e-06	29.2234	down	37.051	1193.56	18.4093	418.543	15.0148	386.497	11.1761	437.994	25.4473	734.08	-5.00961	-4.50687	-4.686	-5.29243	-4.85035	Detected	Not Detected	Detected	Detected	Detected	0	p4463	GCTGTATGCAACAGTTTTTCAGGCCCGAGGTGATAAATAAAAAATTGTTTGCTCTATTTA	ENST00000554711.1	14	-	46175460	46184690	46184690	46184690	3	"46175460,46183486,46184552,"	"46175705,46183634,46184690,"	ENSG00000258616.1	"gene_id ""ENSG00000258616.1""; transcript_id ""ENST00000554711.1""; gene_type ""lincRNA""; gene_status ""NOVEL""; gene_name ""RP11-369C8.1""; transcript_type ""lincRNA""; transcript_status ""KNOWN""; transcript_name ""RP11-369C8.1-005""; level 2; havana_gene ""OTTHUMG00000170731.2""; havana_transcript ""OTTHUMT00000410128.1"";"	ENST00000554711.1		Intergenic	ENSEMBL
p6416	0.00589921	1.52434e-05	28.7062	down	34.9642	667.704	32.116	1087.47	8.19296	211.44	10.9333	464.985	19.1148	525.004	-4.25526	-5.08154	-4.68972	-5.41038	-4.77957	Detected	Not Detected	Detected	Not Detected	Detected	0	p6416	CCTGCAAAGATATTTTTACTCAGTGCTTTATCCATTCAGATTTTGCCCTCATGAATCAAA	ENST00000568286.1	16	+	52271993	52303352	52303352	52303352	5	"52271993,52274103,52277315,52288782,52303039,"	"52272113,52274155,52277418,52288824,52303352,"	ENSG00000260478.1	"gene_id ""ENSG00000260478.1""; transcript_id ""ENST00000568286.1""; gene_type ""lincRNA""; gene_status ""NOVEL""; gene_name ""RP11-142G1.1""; transcript_type ""lincRNA""; transcript_status ""KNOWN""; transcript_name ""RP11-142G1.1-001""; level 2; tag ""basic""; havana_gene ""OTTHUMG00000173238.1""; havana_transcript ""OTTHUMT00000422568.1"";"	ENST00000568286.1		Intergenic	ENSEMBL
p10451	0.0108721	0.00021215	27.3841	down	160.259	4622.92	111.139	5756.64	93.6739	4097.49	123.86	2152.23	212.596	2882.66	-4.85033	-5.69479	-5.45095	-4.11905	-3.76121	Detected	Detected	Detected	Detected	Detected	0	p10451	CGACCCATGCTGGGCGTGTACTATAGGTATAAGAATAGTCTTTGGAGCATCATCTGAGAT	ENST00000452481.1	20	-	43006382	43024346	43024346	43024346	4	"43006382,43013162,43020648,43024092,"	"43006524,43013312,43020750,43024346,"	ENSG00000229005.1	"gene_id ""ENSG00000229005.1""; transcript_id ""ENST00000452481.1""; gene_type ""processed_transcript""; gene_status ""NOVEL""; gene_name ""RP5-881L22.4""; transcript_type ""processed_transcript""; transcript_status ""KNOWN""; transcript_name ""RP5-881L22.4-001""; level 2; tag ""basic""; havana_gene ""OTTHUMG00000032525.1""; havana_transcript ""OTTHUMT00000079345.1"";"	ENST00000452481.1		Intronic	ENSEMBL
p17915	0.00579621	1.41232e-05	26.4168	down	37.3428	1082.98	48.6483	1686.52	68.8778	1415.77	29.7296	550.184	41.9427	1410.86	-4.85804	-5.11552	-4.3614	-4.20994	-5.07202	Detected	Detected	Detected	Detected	Detected	0	p17915	ATCACTAATGCAGTTTTTGACCGTCTTGTCCAGAAGCTGCAAAACAGACAACAGAAGCCA	TCONS_00017727	10	-	5558892	5565140	5565140	5565140	2	"5558892,5563878,"	"5559475,5565140,"	XLOC_008707	Gene_id=XLOC_008707;Gene_name=linc-CALML5-1;Transcript_id=TCONS_00017727;Transcript_name=linc-CALML5-1;	uc001iid.1;UCSC_5633_1845;XLOC_008707		Intergenic	HumanLincRNACatalog	ENST00000543008				ENST00000315238
p10090	0.00532176	9.78939e-06	25.984	down	140.966	2456.12	129.861	4085.83	117.751	3122.7	97.2333	2341.43	104.052	3520.54	-4.12296	-4.97559	-4.72899	-4.5898	-5.08043	Detected	Detected	Detected	Detected	Detected	0	p10090	AAGGTCCACCCCATGAGAGACTTGCAGCAGAATTAATGACACTGTATATTTTCCTCTACT	ENST00000414885.1	2	+	165697258	165705844	165705844	165705844	2	"165697258,165705351,"	"165697332,165705844,"	ENSG00000233255.1	"gene_id ""ENSG00000233255.1""; transcript_id ""ENST00000414885.1""; gene_type ""antisense""; gene_status ""NOVEL""; gene_name ""AC019181.2""; transcript_type ""antisense""; transcript_status ""KNOWN""; transcript_name ""AC019181.2-001""; level 1; tag ""basic""; tag ""exp_conf""; havana_gene ""OTTHUMG00000153942.1""; havana_transcript ""OTTHUMT00000333119.1"";"	ENST00000414885.1		Antisense	ENSEMBL
p14810	0.015778	0.000665714	25.3992	down	123.835	2471.14	66.7297	2940.05	43.2872	1040.33	23.2609	1374.4	77.5031	656.203	-4.31869	-5.46137	-4.58695	-5.88475	-3.08182	Detected	Detected	Detected	Detected	Detected	0	p14810	ATGCCCTTGAAAATGCTTCCATCAGGAAACATTCAGACACCTAAATATATACTTTGTATC	ENST00000567533.1	7	-	161764	164972	164972	164972	1	"161764,"	"164972,"	ENSG00000261795.1	"gene_id ""ENSG00000261795.1""; transcript_id ""ENST00000567533.1""; gene_type ""lincRNA""; gene_status ""NOVEL""; gene_name ""RP11-90P13.1""; transcript_type ""lincRNA""; transcript_status ""KNOWN""; transcript_name ""RP11-90P13.1-001""; level 2; tag ""basic""; havana_gene ""OTTHUMG00000173363.1""; havana_transcript ""OTTHUMT00000422876.1"";"	ENST00000567533.1		Intergenic	ENSEMBL
p39520_v4	0.0141719	0.000486404	24.1836	down	47.4978	1615.65	127.263	1018.01	33.9384	1086.17	19.6659	919.534	56.0008	1137.67	-5.08811	-2.99986	-5.00019	-5.54714	-4.3445	Detected	Detected	Detected	Detected	Detected	0	p39520_v4	AAGGAAAAGTGAATGACATATATGTCAATGCCCAGAAAGTTCCTTGAGATCAGACACTGT	XR_241172.1	chr1	+	201368537	201370692	201368537	201368537	2	"201368537,201369920,"	"201368918,201370692,"	none					RefSeq
p1483	0.00624968	2.44738e-05	23.723	down	56.8792	1131.4	60.2971	1910.33	77.1231	1576	38.8932	650.541	44.2191	1542.44	-4.31407	-4.98559	-4.35296	-4.06405	-5.12441	Detected	Detected	Detected	Detected	Detected	0	p1483	TAATGCAGTTTTTGACCGTCTTGTCCAGAAGCTGCAAAACAGACAACAGAAGCCAGGACT	ENST00000542093.1	10	-	5559243	5568209	5568209	5568209	3	"5559243,5563878,5568095,"	"5559475,5564092,5568209,"	ENSG00000205488.4	"gene_id ""ENSG00000205488.4""; transcript_id ""ENST00000542093.1""; gene_type ""antisense""; gene_status ""NOVEL""; gene_name ""CALML3-AS1""; transcript_type ""antisense""; transcript_status ""KNOWN""; transcript_name ""CALML3-AS1-002""; level 2; tag ""basic""; havana_gene ""OTTHUMG00000168090.1""; havana_transcript ""OTTHUMT00000398077.1"";"	ENST00000542093.1	CALML3-AS1	Antisense	ENSEMBL	ENST00000543008	ENST00000315238
p13129	0.0180414	0.000954346	22.8325	down	411.887	14227.2	417.539	16773	233.036	8859.2	243.49	4806.96	1299.99	7746.15	-5.11026	-5.32809	-5.24855	-4.30319	-2.57498	Detected	Detected	Detected	Detected	Detected	0	p13129	AACCCAATCCCAAAATCCTGCTTTGAGATTCTGTTTTCGGAGCATAAATTGAACCAACTT	ENST00000514225.1	5	-	32646669	32652082	32652082	32652082	2	"32646669,32652049,"	"32646971,32652082,"	ENSG00000250885.1	"gene_id ""ENSG00000250885.1""; transcript_id ""ENST00000514225.1""; gene_type ""lincRNA""; gene_status ""NOVEL""; gene_name ""CTD-2004A9.1""; transcript_type ""lincRNA""; transcript_status ""KNOWN""; transcript_name ""CTD-2004A9.1-001""; level 2; tag ""basic""; havana_gene ""OTTHUMG00000162001.1""; havana_transcript ""OTTHUMT00000366709.1"";"	ENST00000514225.1	CTD-2004A9.1	Intergenic	ENSEMBL
p13576	0.00631202	2.72867e-05	22.768	down	55.9699	792.687	41.7143	1172.66	42.1092	851.786	28.6409	661.287	24.0555	791.495	-3.82403	-4.8131	-4.33828	-4.52913	-5.04014	Detected	Detected	Detected	Detected	Detected	0	p13576	ATCTTCACATGTAGCCAAACACAATGGGATGTAGTCATTTAAGAGTGCTGTGAAGGCAGT	ENST00000509382.1	5	+	5034575	5059794	5059794	5059794	4	"5034575,5038782,5057674,5059676,"	"5034650,5038911,5057941,5059794,"	ENSG00000215231.3	"gene_id ""ENSG00000215231.3""; transcript_id ""ENST00000509382.1""; gene_type ""lincRNA""; gene_status ""NOVEL""; gene_name ""CTD-2247C11.3""; transcript_type ""lincRNA""; transcript_status ""KNOWN""; transcript_name ""CTD-2247C11.3-002""; level 2; havana_gene ""OTTHUMG00000161653.2""; havana_transcript ""OTTHUMT00000365596.1"";"	TCONS_00009233;XLOC_004269;TCONS_00009337;XLOC_004269;TCONS_00009338;XLOC_004269	CTD-2247C11.3	Intergenic	ENSEMBL
p19401	0.0101017	0.000162949	22.6285	down	80.8222	1128.62	42.5513	1920.57	39.3869	926.959	26.957	789.077	53.0896	725.437	-3.80367	-5.49619	-4.55672	-4.87143	-3.77235	Detected	Detected	Detected	Detected	Detected	0	p19401	CTGCTGGTGTTTGCACTCAGTTTTCTTTCTTATAAAAATCAACTCTATTGAGATGTACTG	TCONS_00022428	14	+	24081353	24089221	24089221	24089221	3	"24081353,24081923,24088411,"	"24081618,24082069,24089221,"	XLOC_010767	Gene_id=XLOC_010767;Gene_name=linc-DHRS2-2;Transcript_id=TCONS_00022428;Transcript_name=linc-DHRS2-2;	XLOC_010767		Intergenic	HumanLincRNACatalog
p41551_v4	0.0118189	0.000273365	22.461	down	297.693	3043.6	223.02	4986.67	208.587	3627.16	127.621	3854.25	224.378	10684.2	-3.35388	-4.48283	-4.12012	-4.91652	-5.5734	Detected	Detected	Detected	Detected	Detected	0	p41551_v4	CCAGGTGTCTTTTGAAGAGGCAGTCAAGTCAGCAGCTCGCGGTGAACTTCTGGTAACATC	XR_242469.1	chr8	+	58106148	58121235	58106148	58106148	4	"58106148,58106443,58120567,58121057,"	"58106248,58106570,58120763,58121235,"	none					RefSeq
p4466	0.00325233	1.03408e-06	22.4216	down	53.6386	1281.51	21.1398	477.572	22.7672	421.738	15.9288	430.925	35.3639	740.904	-4.57843	-4.49769	-4.21132	-4.75772	-4.38894	Not Detected	Detected	Detected	Detected	Detected	0	p4466	GACACTGCTTATGACTGCTGTATGCAACAGTTTTTCAGGCCCGAGGTGATAAATAAAAAA	ENST00000555442.1	14	-	46175474	46185155	46185155	46185155	3	"46175474,46181101,46184552,"	"46175705,46181156,46185155,"	ENSG00000258616.1	"gene_id ""ENSG00000258616.1""; transcript_id ""ENST00000555442.1""; gene_type ""lincRNA""; gene_status ""NOVEL""; gene_name ""RP11-369C8.1""; transcript_type ""lincRNA""; transcript_status ""KNOWN""; transcript_name ""RP11-369C8.1-002""; level 2; tag ""basic""; havana_gene ""OTTHUMG00000170731.2""; havana_transcript ""OTTHUMT00000410131.1"";"	ENST00000555442.1		Intergenic	ENSEMBL
p39406_v4	0.0145704	0.000531667	21.9888	down	44.9675	1154.69	50.5636	1119.07	33.884	579.305	85.4916	768.631	53.7898	3165.36	-4.68247	-4.46805	-4.09565	-3.16844	-5.87889	Detected	Detected	Detected	Detected	Detected	0	p39406_v4	ACTTGTTTTTGGAAGCTGAAAACTTACTTCGGCAACAACAGTCCTCCATGGCTCCCTGTT	XR_426749.1	chr1	-	117006342	117021484	117006342	117006342	4	"117006342,117008811,117020673,117021402,"	"117006559,117009101,117020794,117021484,"	none					RefSeq
p19735	0.0284035	0.00299699	21.4669	down	70.4385	3511.26	136.698	2863.77	48.6481	2755.14	80.0143	314.739	79.445	1556.75	-5.63948	-4.38886	-5.8236	-1.97583	-4.29244	Detected	Detected	Detected	Detected	Detected	0	p19735	TTCAATCTGAAACTCCAGAGATATTAATATCTATCGCTGTACAAGCCAGCCCAGTTCTGG	TCONS_00023352	15	+	38276925	38286998	38286998	38286998	3	"38276925,38285602,38286767,"	"38277036,38285687,38286998,"	XLOC_011213	Gene_id=XLOC_011213;Gene_name=linc-SPRED1-1;Transcript_id=TCONS_00023352;Transcript_name=linc-SPRED1-1;	XLOC_011213		Intergenic	HumanLincRNACatalog
p24779	0.0132462	0.000386215	21.1054	down	19.3344	546.49	30.8119	414.269	9.81174	247.275	25.9728	249.275	26.0468	1186.62	-4.82096	-3.74901	-4.65546	-3.26266	-5.50962	Detected	Detected	Not Detected	Not Detected	Detected	0	p24779	TATAGTATAGTATGTATCTCTGTAAGCCACTACAGATTCCTCTTTTTGGAATGAGGTGGC	NR_027086.1	1	-	205523400	205525763	205525763	205525763	1	"205523400,"	"205525763,"	LOC284578	"ID=rna3908;Name=NR_027086.1;Parent=gene2976;Dbxref=GeneID:284578,Genbank:NR_027086.1;exception=annotated by transcript or proteomic data;gbkey=misc_RNA;product=uncharacterized LOC284578;transcript_id=NR_027086.1|ID=gene2976;Name=LOC284578;Dbxref=GeneID:284578;description=uncharacterized LOC284578;gbkey=Gene;gene=LOC284578"	UCSC:uc001hcu.2		Intergenic	RefSeq
p42948_v4	0.0180718	0.000957175	20.9209	down	32.1622	1117.14	62.3097	1395.1	153.688	2467.87	87.057	565.507	37.1248	1834.16	-5.1183	-4.48477	-4.00519	-2.69951	-5.62659	Detected	Detected	Detected	Detected	Detected	0	p42948_v4	ATACAGAGAAACTTGAGTAATGATGACACTAGCAGTCCAGCCTGCATGGATGCTGACATG	XR_429492.1	chr15	+	24718254	24738414	24718254	24718254	3	"24718254,24736612,24738283,"	"24718340,24736774,24738414,"	none					RefSeq
p40918_v4	0.00631202	2.94151e-05	20.8844	down	141.353	2236.53	120.135	3309.16	59.7406	1777.92	61.2336	1292.87	196.352	2848.48	-3.98389	-4.78373	-4.89534	-4.40011	-3.85868	Detected	Detected	Detected	Detected	Detected	0	p40918_v4	CACTCATACTCAACTGAAACATCTTCTGAAACAATATTTCACTTCACTCTCTGCAATACA	XR_427871.1	chr6	+	6718069	6729721	6718069	6718069	2	"6718069,6729228,"	"6718161,6729721,"	none					RefSeq
p14558	0.0774759	0.0220422	20.8052	down	103.321	3863.54	41.0648	4993.29	259.331	2265.97	1007.83	1251.86	24.3208	1921.1	-5.22472	-6.92595	-3.12726	-0.312818	-6.3036	Detected	Detected	Detected	Detected	Detected	0	p14558	CCTGCAGATATGCTGAAATACAAATTCTCACATGCTGGAAATGTCTACTAAATGTACCTT	ENST00000415106.1	6	+	50061423	50066995	50066995	50066995	2	"50061423,50066424,"	"50061544,50066995,"	ENSG00000226733.1	"gene_id ""ENSG00000226733.1""; transcript_id ""ENST00000415106.1""; gene_type ""lincRNA""; gene_status ""NOVEL""; gene_name ""RP11-397G17.1""; transcript_type ""lincRNA""; transcript_status ""KNOWN""; transcript_name ""RP11-397G17.1-001""; level 2; tag ""basic""; havana_gene ""OTTHUMG00000014829.1""; havana_transcript ""OTTHUMT00000040877.1"";"	ENCODE_1077_692;TCONS_00011310;XLOC_005315		Intergenic	ENSEMBL
p19308	0.0110106	0.000223139	20.4456	down	314.904	4237.72	222.763	2838.33	134.115	4669.51	95.3359	1501.86	199.868	7592.79	-3.7503	-3.67147	-5.12173	-3.97758	-5.24751	Detected	Detected	Detected	Detected	Detected	0	p19308	GCTCTGTAATACCAACCTTCTTCATTCCATTAGGCAAAGCTCTAAGCCTATTTTCAGTTT	TCONS_00022739	14	-	49992409	50010274	50010274	50010274	2	"49992409,50009796,"	"49993100,50010274,"	XLOC_011015	Gene_id=XLOC_011015;Gene_name=linc-MDGA2-2;Transcript_id=TCONS_00022739;Transcript_name=linc-MDGA2-2;	XLOC_011015		Intergenic	HumanLincRNACatalog
p16174	0.0109111	0.000216489	19.8434	down	232.788	2210.84	171.159	3978.97	189.169	2840.07	125.775	3133.83	217.084	8086.96	-3.2475	-4.53898	-3.90818	-4.63901	-5.21927	Detected	Detected	Detected	Detected	Detected	0	p16174	TCTCTGAAGGCAGTATCCGAAGGCTGGAGGGGTTGCTTTTCTTCCCAGGTGTCTTTTGAA	ENST00000521653.1	8	+	58106148	58121191	58121191	58121191	4	"58106148,58106443,58120567,58121057,"	"58106248,58106570,58120763,58121191,"	ENSG00000253301.1	"gene_id ""ENSG00000253301.1""; transcript_id ""ENST00000521653.1""; gene_type ""processed_transcript""; gene_status ""NOVEL""; gene_name ""RP11-513O17.2""; transcript_type ""processed_transcript""; transcript_status ""KNOWN""; transcript_name ""RP11-513O17.2-003""; level 2; havana_gene ""OTTHUMG00000164416.1""; havana_transcript ""OTTHUMT00000378670.1"";"	ENST00000521653.1		Intergenic	ENSEMBL	"ENST00000519241, ENST00000519241"				"ENST00000520929, ENST00000521132"
p25708	0.00694939	4.63036e-05	19.3997	down	167.035	2247.43	93.8592	1587.86	104.7	2656.5	72.2427	2229.62	58.3164	898.995	-3.75006	-4.08044	-4.66519	-4.9478	-3.94634	Detected	Detected	Detected	Detected	Detected	0	p25708	GAAAGGAGCTGATCTACTGTATTGTAATGTAAAACAGCTACAGCCAGTTATTTTGTAAGA	uc001gla.2	1	+	176811712	176814733	176814733	176814733	1	"176811712,"	"176814733,"	AK096718	"proteinID=;alignID=uc001gla.2;kgID=uc001gla.2;mRNA=AK096718;spID=;refseq=;protAcc=;description=Homo sapiens cDNA FLJ39399 fis, clone PLACE6011041.;rfamAcc=;tRnaName=;"	uc001gla.2		Antisense	UCSC	ENST00000367662
p19701	0.0221356	0.00162584	18.9942	down	48.3941	1960.45	120.258	1910.24	248.864	2908.11	144.453	923.691	55.9033	2874.42	-5.34021	-3.98956	-3.54665	-2.67681	-5.6842	Detected	Detected	Detected	Detected	Detected	0	p19701	TAACTCACCAGTGAAGTCTTCTTGACCTGGACAGAAATTGAATCCTCCCAAGAATCCCAG	TCONS_00023870	15	+	24738283	24740097	24740097	24740097	2	"24738283,24740029,"	"24738475,24740097,"	XLOC_011181	Gene_id=XLOC_011181;Gene_name=linc-C15orf2-1;Transcript_id=TCONS_00023870;Transcript_name=linc-C15orf2-1;	XLOC_011181		Intergenic	HumanLincRNACatalog
p13009	0.00806272	7.73956e-05	18.847	down	56.3857	746.014	40.8648	557.505	46.6144	1137.63	18.6815	614.992	126.738	2078.27	-3.7258	-3.77005	-4.60911	-5.04089	-4.03545	Detected	Detected	Detected	Detected	Detected	0	p13009	AAAGGAAATCACAAGGAAAGGGACTTTTCAAGGTCAGACTGCACCAGTGGAAAGTCAGCA	ENST00000505053.1	4	+	185910150	185926340	185926340	185926340	2	"185910150,185925653,"	"185910374,185926340,"	ENSG00000248517.1	"gene_id ""ENSG00000248517.1""; transcript_id ""ENST00000505053.1""; gene_type ""lincRNA""; gene_status ""NOVEL""; gene_name ""RP11-386B13.4""; transcript_type ""lincRNA""; transcript_status ""KNOWN""; transcript_name ""RP11-386B13.4-001""; level 1; tag ""basic""; tag ""exp_conf""; havana_gene ""OTTHUMG00000160551.1""; havana_transcript ""OTTHUMT00000361118.1"";"	TCONS_00007689;XLOC_003812		Intergenic	ENSEMBL	ENST00000505053
p3822	0.0356545	0.0049428	18.7445	down	34.6778	2490.44	38.4346	2087.01	497.016	2241.61	96.1041	1077.09	131.71	1546.18	-6.16625	-5.76289	-2.17317	-3.48639	-3.55327	Detected	Detected	Detected	Detected	Detected	0	p3822	ACTACACGATTTTTGTTGCTATATTTTGTTAGAAAGGAAGGAGAGACTGTTTCTACAGGT	ENST00000547996.1	12	+	97886414	97887758	97887758	97887758	2	"97886414,97887652,"	"97887063,97887758,"	ENSG00000255794.2	"gene_id ""ENSG00000255794.2""; transcript_id ""ENST00000547996.1""; gene_type ""processed_transcript""; gene_status ""KNOWN""; gene_name ""RMST""; transcript_type ""retained_intron""; transcript_status ""KNOWN""; transcript_name ""RMST-005""; level 2; havana_gene ""OTTHUMG00000170148.1""; havana_transcript ""OTTHUMT00000407674.1"";"	ENST00000547996.1	RMST	Intergenic	ENSEMBL
p3821	0.0391101	0.00598631	18.6734	down	100.805	4495.66	92.8773	7096.21	1364.51	4490.93	278.507	3042.16	290.803	5389.95	-5.4789	-6.25558	-1.71863	-3.44931	-4.21216	Detected	Detected	Detected	Detected	Detected	0	p3821	GACATTCAGAAAGCCTGGAGTGATTACTTGCAAGAGAAAAGCCTACCTATTCTTTCCAAG	ENST00000548886.1	12	+	97886238	97954476	97954476	97954476	7	"97886238,97886954,97887668,97888472,97889708,97924432,97954314,"	"97886384,97887063,97887780,97888659,97889834,97924637,97954476,"	ENSG00000255794.2	"gene_id ""ENSG00000255794.2""; transcript_id ""ENST00000548886.1""; gene_type ""processed_transcript""; gene_status ""KNOWN""; gene_name ""RMST""; transcript_type ""lincRNA""; transcript_status ""KNOWN""; transcript_name ""RMST-002""; level 2; havana_gene ""OTTHUMG00000170148.1""; havana_transcript ""OTTHUMT00000407673.1"";"	uc001tez.1;UCSC_8997_1047	RMST	Intergenic	ENSEMBL
p8901	0.0383118	0.00572128	18.1108	down	29.7051	573.091	23.6628	872.291	15.0291	504.03	12.7555	467.169	124.569	277.854	-4.26998	-5.20412	-5.06768	-5.19475	-1.15738	Not Detected	Detected	Detected	Not Detected	Detected	0	p8901	CTGGCCATATTAACTCCTGCACAATACTAAGAAAAATAAATTGCACTAGCTGTGGAATAA	ENST00000427398.1	2	-	490943	492655	492655	492655	2	"490943,492520,"	"491318,492655,"	ENSG00000223985.1	"gene_id ""ENSG00000223985.1""; transcript_id ""ENST00000427398.1""; gene_type ""lincRNA""; gene_status ""NOVEL""; gene_name ""AC093326.1""; transcript_type ""lincRNA""; transcript_status ""KNOWN""; transcript_name ""AC093326.1-001""; level 2; tag ""basic""; havana_gene ""OTTHUMG00000151362.1""; havana_transcript ""OTTHUMT00000322387.1"";"	ENCODE_1761_510;TCONS_00003143;XLOC_001928		Intergenic	ENSEMBL
p6056	0.0380532	0.00565568	18.0407	down	38.6249	1017.93	168.67	1082.2	32.9927	783.947	7.60671	725.976	209.559	1044.36	-4.71997	-2.68169	-4.57054	-6.57651	-2.31719	Detected	Not Detected	Not Detected	Detected	Detected	0	p6056	GAACAAAATTTTTAAATGACTCATAGTTCCACCGGCAAAGGAATAAACTCGGCTTTGAGT	ENST00000568741.1	16	-	63091121	63093812	63093812	63093812	1	"63091121,"	"63093812,"	ENSG00000261502.2	"gene_id ""ENSG00000261502.2""; transcript_id ""ENST00000568741.1""; gene_type ""3prime_overlapping_ncrna""; gene_status ""NOVEL""; gene_name ""RP11-96H17.2""; transcript_type ""3prime_overlapping_ncrna""; transcript_status ""KNOWN""; transcript_name ""RP11-96H17.2-001""; level 2; tag ""basic""; havana_gene ""OTTHUMG00000176213.2""; havana_transcript ""OTTHUMT00000435210.1"";"	ENST00000568741.1		Intergenic	ENSEMBL
p1676	0.00325233	1.07757e-06	18.0339	down	99.0967	1484.83	59.7387	1115.96	54.672	928.946	35.7042	666.435	42.8345	920.388	-3.90532	-4.22347	-4.08672	-4.2223	-4.4254	Detected	Detected	Detected	Detected	Detected	0	p1676	GAGCAAAATTTAATGTTAACCTGCTGTATCTTTGCTTTTAATATATCTGCTTGCCCACCA	ENST00000447936.1	10	-	89156818	89184549	89184549	89184549	3	"89156818,89157803,89184520,"	"89157146,89157957,89184549,"	ENSG00000228055.1	"gene_id ""ENSG00000228055.1""; transcript_id ""ENST00000447936.1""; gene_type ""processed_transcript""; gene_status ""NOVEL""; gene_name ""RP11-399L7.2""; transcript_type ""processed_transcript""; transcript_status ""KNOWN""; transcript_name ""RP11-399L7.2-002""; level 2; havana_gene ""OTTHUMG00000018674.1""; havana_transcript ""OTTHUMT00000049217.1"";"	ENST00000447936.1		Intergenic	ENSEMBL

## Sheet: mRNA_Upregulation
ProbeName	p (Corr)	p	FC (abs)	Regulation	5c_vs_5p:rProcessedSignal(raw)	5c_vs_5p:gProcessedSignal(raw)	6c_vs_6p:rProcessedSignal(raw)	6c_vs_6p:gProcessedSignal(raw)	22c_vs_22p:rProcessedSignal(raw)	22c_vs_22p:gProcessedSignal(raw)	25C_vs_25P:rProcessedSignal(raw)	25C_vs_25P:gProcessedSignal(raw)	26C_vs_26P:rProcessedSignal(raw)	26C_vs_26P:gProcessedSignal(raw)	5c_vs_5p:cy5ByCy3Signal(normalized)	6c_vs_6p:cy5ByCy3Signal(normalized)	22c_vs_22p:cy5ByCy3Signal(normalized)	25C_vs_25P:cy5ByCy3Signal(normalized)	26C_vs_26P:cy5ByCy3Signal(normalized)	6c_vs_6p:FEFlags	25C_vs_25P:FEFlags	5c_vs_5p:FEFlags	22c_vs_22p:FEFlags	26C_vs_26P:FEFlags	ControlType	mRNA_ProbeName	ProbeID	Sequence	PrimaryAccession	RefSeqAccession	GenbankAccession	UniGeneID	EntrezGeneID	GeneSymbol	GeneName	EnsemblID	TIGRID	GO	Description	GenomicCoordinates	Cytoband
A_23_P157793	0.00324105	6.89253e-07	53.0076	up	14916.9	312.22	10907.4	219.969	6738.11	151.192	5661.28	93.1316	7122.08	109.225	5.57824	5.63187	5.47789	5.92571	6.02692	Detected	Detected	Detected	Detected	Detected	0	A_23_P157793	A_23_P157793	CAGTTGCTGTCTCGCTTGGAAGAAATCGCTGAGGAAGGCTCAGAGACTCAGGTCCCAGGA	NM_001216	NM_001216	NM_001216	Hs.63287	768	CA9	carbonic anhydrase IX	ENST00000493245	NP1176578	GO:0002009(morphogenesis of an epithelium)|GO:0004089(carbonate dehydratase activity)|GO:0005730(nucleolus)|GO:0005886(plasma membrane)|GO:0006730(one-carbon metabolic process)|GO:0008270(zinc ion binding)|GO:0015701(bicarbonate transport)|GO:0016021(integral to membrane)|GO:0016323(basolateral plasma membrane)|GO:0031528(microvillus membrane)|GO:0033574(response to testosterone stimulus)|GO:0042…	"Homo sapiens carbonic anhydrase IX (CA9), mRNA [NM_001216]"	chr9:35677817-35679204	hs|9p13.3
A_23_P9614	0.00261913	3.34972e-07	44.8998	up	24266.1	624.732	21471.6	413.699	28269.3	715.593	20796.6	421.387	27171.7	585.253	5.27956	5.69771	5.30396	5.62506	5.5369	Detected	Detected	Detected	Detected	Detected	0	A_23_P9614	A_23_P9614	AATGACCAATACAAGTTCCTTGCAGTTTCCACTGACTATAAGAAGCTGAAGAAGGACCGG	NM_020142	NM_020142	NM_020142	Hs.75069	56901	NDUFA4L2	"NADH dehydrogenase (ubiquinone) 1 alpha subcomplex, 4-like 2"	ENST00000555173	NP1158104		"Homo sapiens NADH dehydrogenase (ubiquinone) 1 alpha subcomplex, 4-like 2 (NDUFA4L2), mRNA [NM_020142]"	chr12:57629546-57629358	hs|12q13.3
A_33_P3352038	0.018169	0.000969046	28.5301	up	33829.4	581.34	8366.16	209.863	3165.85	71.4282	1406.5	50.1072	109.191	16.6721	5.86276	5.31705	5.46995	4.81095	2.71135	Detected	Not Detected	Detected	Detected	Not Detected	0	A_33_P3352038	A_33_P3352038	GGAAGAATCTACCACTTTCCAGAGCTGGCCAAGCTCAAGTGACACAACACCTTCACCTCC	NM_001164462	NM_001164462	NM_001164462	Hs.489355	10071	MUC12	"mucin 12, cell surface associated"	ENST00000536621	THC2569370	GO:0001558(regulation of cell growth)|GO:0003674(molecular_function)|GO:0005796(Golgi lumen)|GO:0005887(integral to plasma membrane)|GO:0016266(O-glycan processing)|GO:0043687(post-translational protein modification)|GO:0044267(cellular protein metabolic process)	"Homo sapiens mucin 12, cell surface associated (MUC12), mRNA [NM_001164462]"	chr7:100646066-100646125	hs|7q22.1
A_24_P109214	0.0131986	0.000380459	25.6576	up	6857.49	190.157	3318.65	142.403	8274.66	204.74	914.243	107.75	4514.1	116.999	5.17242	4.54254	5.33683	3.08489	5.26987	Detected	Detected	Detected	Detected	Detected	0	A_24_P109214	A_24_P109214	GTTTTCAGAGACATTTCAGAAAGTGAAGGAGAAACTCAAGATTGACTCATGAGGACCTGA	NM_001645	NM_001645	NM_001645	Hs.110675	341	APOC1	apolipoprotein C-I	ENST00000588750	NP091897	GO:0004859(phospholipase inhibitor activity)|GO:0005504(fatty acid binding)|GO:0005783(endoplasmic reticulum)|GO:0006629(lipid metabolic process)|GO:0006641(triglyceride metabolic process)|GO:0008203(cholesterol metabolic process)|GO:0010873(positive regulation of cholesterol esterification)|GO:0010900(negative regulation of phosphatidylcholine catabolic process)|GO:0010916(negative regulation of…	"Homo sapiens apolipoprotein C-I (APOC1), mRNA [NM_001645]"	chr19:45422436-45422495	hs|19q13.32
A_23_P2271	0.0406249	0.00649413	22.474	up	28087.5	376.459	8719.71	190.872	13019.2	214.231	263.645	48.6231	514.595	100.81	6.22129	5.5136	5.92533	2.43888	2.3518	Detected	Not Detected	Detected	Detected	Detected	0	A_23_P2271	A_23_P2271	AGCAGGAAAAGAAAAAACGGCGAACTCGCTCTGCCTGGTTAGACTCTGGAGTGACTGGGA	NM_198965	NM_198965	NM_198965	Hs.591159	5744	PTHLH	parathyroid hormone-like hormone	ENST00000542963	THC2782225	GO:0001501(skeletal system development)|GO:0001958(endochondral ossification)|GO:0002076(osteoblast development)|GO:0005179(hormone activity)|GO:0005576(extracellular region)|GO:0005615(extracellular space)|GO:0005634(nucleus)|GO:0005730(nucleolus)|GO:0005737(cytoplasm)|GO:0005794(Golgi apparatus)|GO:0007189(adenylate cyclase-activating G-protein coupled receptor signaling pathway)|GO:0007267(cel…	"Homo sapiens parathyroid hormone-like hormone (PTHLH), transcript variant 1, mRNA [NM_198965]"	chr12:28116401-28116342	hs|12p11.22
A_23_P215634	0.0106362	0.000192227	22.1358	up	27338.4	1110.3	26818.7	638.883	23895.4	1070.75	11574.6	487.235	9569.79	986.652	4.62191	5.39154	4.48004	4.5702	3.27787	Detected	Detected	Detected	Detected	Detected	0	A_23_P215634	A_23_P215634	AGCCTCCACATTCAGAGGCATCACAAGTAATGGCACAATTCTTCGGATGACTGCAGAAAA	NM_001013398	NM_001013398	NM_001013398	Hs.450230	3486	IGFBP3	insulin-like growth factor binding protein 3	ENST00000275521	NP1147610	GO:0001558(regulation of cell growth)|GO:0001933(negative regulation of protein phosphorylation)|GO:0001968(fibronectin binding)|GO:0005515(protein binding)|GO:0005520(insulin-like growth factor binding)|GO:0005576(extracellular region)|GO:0005615(extracellular space)|GO:0005634(nucleus)|GO:0006468(protein phosphorylation)|GO:0006915(apoptotic process)|GO:0008160(protein tyrosine phosphatase acti…	"Homo sapiens insulin-like growth factor binding protein 3 (IGFBP3), transcript variant 1, mRNA [NM_001013398]"	chr7:45952667-45952608	hs|7p12.3
A_33_P3347869	0.00426839	2.41212e-06	21.5928	up	47122	2329.21	24042	1059.74	31978.1	1707.25	15005.7	784.922	39091.8	1368.71	4.33849	4.50377	4.22733	4.25682	4.83598	Detected	Detected	Detected	Detected	Detected	0	A_33_P3347869	A_33_P3347869	TCCCGTCGTGCGTTGGCTCAATGAACAGAGATACTACGGTGGTGGCTATGGCTCTACCCA	NM_000064	NM_000064	NM_000064	Hs.529053	718	C3	complement component 3	ENST00000596238	THC2569813	"GO:0001798(positive regulation of type IIa hypersensitivity)|GO:0001934(positive regulation of protein phosphorylation)|GO:0001970(positive regulation of activation of membrane attack complex)|GO:0004866(endopeptidase inhibitor activity)|GO:0005102(receptor binding)|GO:0005515(protein binding)|GO:0005576(extracellular region)|GO:0005615(extracellular space)|GO:0005886(plasma membrane)|GO:0006631…	"Homo sapiens complement component 3 (C3), mRNA [NM_000064]"	chr19:6686195-6686136	hs|19p13.3
A_33_P3256952	0.00752558	6.16219e-05	20.3779	up	2522.82	160.223	3966.66	161.423	5298.68	230.251	2680.74	83.0574	2347.71	192.006	3.97689	4.61901	4.52435	5.01238	3.61203	Detected	Not Detected	Detected	Detected	Detected	0	A_33_P3256952	A_33_P3256952	CATAGTAAGGGCTCAGTAAATACTTGTTGAATAAACTCAGTCTCCTACATTAGCATTCTA	NM_022073	NM_022073	NM_022073	Hs.135507	112399	EGLN3	egl-9 family hypoxia-inducible factor 3		THC2463094	GO:0001666(response to hypoxia)|GO:0005506(iron ion binding)|GO:0005515(protein binding)|GO:0005634(nucleus)|GO:0005654(nucleoplasm)|GO:0005737(cytoplasm)|GO:0005829(cytosol)|GO:0006915(apoptotic process)|GO:0006919(activation of cysteine-type endopeptidase activity involved in apoptotic process)|GO:0006974(response to DNA damage stimulus)|GO:0018126(protein hydroxylation)|GO:0018401(peptidyl-pro…	"Homo sapiens egl-9 family hypoxia-inducible factor 3 (EGLN3), mRNA [NM_022073]"	chr14:34393481-34393422	hs|14q13.1
A_24_P273253	0.0357909	0.00497954	19.3519	up	22640.1	350.727	2269.73	85.9448	5661.65	178.819	2688.91	147.451	225.971	81.9509	6.01239	4.72296	4.98465	4.18871	1.4633	Detected	Detected	Detected	Detected	Detected	0	A_24_P273253	A_24_P273253	CTTCAAGAAGAAACAATCACGTTTTTTGATGCCCGAGAAAGTTTCTCCCCTGAAGAGAAG	NM_138420	NM_138420	NM_138420	Hs.441783	113146	AHNAK2	AHNAK nucleoprotein 2	ENST00000333244	THC2600970	GO:0001778(plasma membrane repair)|GO:0005515(protein binding)|GO:0005634(nucleus)|GO:0005737(cytoplasm)|GO:0005886(plasma membrane)|GO:0030018(Z disc)|GO:0030315(T-tubule)|GO:0030659(cytoplasmic vesicle membrane)|GO:0042383(sarcolemma)|GO:0043034(costamere)	"Homo sapiens AHNAK nucleoprotein 2 (AHNAK2), mRNA [NM_138420]"	chr14:105404612-105404553	hs|14q32.33
A_23_P153964	0.00631202	2.66101e-05	19.1629	up	2821.39	101.53	1658.71	72.5622	1256.09	82.3109	1370.45	104.673	1541.74	75.7222	4.79643	4.5147	3.93171	3.71068	4.3477	Detected	Detected	Detected	Detected	Detected	0	A_23_P153964	A_23_P153964	GTGAACTATGCAATTTAAAGGGTTGACCCACACTAGACGAAACTGGACTCGTACGACTCT	NM_002193	NM_002193	NM_002193	Hs.1735	3625	INHBB	"inhibin, beta B"	ENST00000295228	THC2474334	GO:0001541(ovarian follicle development)|GO:0005125(cytokine activity)|GO:0005179(hormone activity)|GO:0005515(protein binding)|GO:0005576(extracellular region)|GO:0006952(defense response)|GO:0008083(growth factor activity)|GO:0009267(cellular response to starvation)|GO:0009612(response to mechanical stimulus)|GO:0030154(cell differentiation)|GO:0032869(cellular response to insulin stimulus)|GO:…	"Homo sapiens inhibin, beta B (INHBB), mRNA [NM_002193]"	chr2:121108780-121108839	hs|2q14.2
A_23_P152330	0.0275687	0.00277473	18.5115	up	11488.3	202.301	517.531	95.7681	3944.64	172.959	3542.69	95.0077	1544.58	185.448	5.82753	2.43403	4.5114	5.22066	3.05813	Detected	Detected	Detected	Detected	Detected	0	A_23_P152330	A_23_P152330	CTCTCAACCCAGAATTTAACGAGGAGTTTTTCTACGAGATAGAGCTCTCCACTCTGGCCA	NM_003586	NM_003586	NM_003586	Hs.355281	8448	DOC2A	"double C2-like domains, alpha"	ENST00000561671	THC2473046	GO:0005215(transporter activity)|GO:0005515(protein binding)|GO:0005544(calcium-dependent phospholipid binding)|GO:0005764(lysosome)|GO:0007268(synaptic transmission)|GO:0007399(nervous system development)|GO:0016079(synaptic vesicle exocytosis)|GO:0017158(regulation of calcium ion-dependent exocytosis)|GO:0030054(cell junction)|GO:0030672(synaptic vesicle membrane)|GO:0043005(neuron projection)	"Homo sapiens double C2-like domains, alpha (DOC2A), transcript variant 3, mRNA [NM_003586]"	chr16:30017939-30017794	hs|16p11.2
A_23_P105562	0.00680862	4.16819e-05	17.2531	up	4713.78	265.961	5034.19	169.391	3502.88	218.497	4103.11	288.863	4830.26	378.986	4.1476	4.89333	4.00286	3.82826	3.67189	Detected	Detected	Detected	Detected	Detected	0	A_23_P105562	A_23_P105562	TGTACCATGAGGTTCTCAATGCCATGGAGTGCAAATGCTCCCCCAGGAAGTGCAGCAAGT	NM_000552	NM_000552	NM_000552	Hs.440848	7450	VWF	von Willebrand factor	ENST00000261405	THC2468950	"GO:0001889(liver development)|GO:0001890(placenta development)|GO:0001948(glycoprotein binding)|GO:0002020(protease binding)|GO:0002576(platelet degranulation)|GO:0005178(integrin binding)|GO:0005515(protein binding)|GO:0005518(collagen binding)|GO:0005576(extracellular region)|GO:0005578(proteinaceous extracellular matrix)|GO:0005783(endoplasmic reticulum)|GO:0007155(cell adhesion)|GO:0007596(b…	"Homo sapiens von Willebrand factor (VWF), mRNA [NM_000552]"	chr12:6058242-6058183	hs|12p13.31
A_23_P101407	0.0067117	3.93826e-05	16.9898	up	31269.9	1726.63	15607.9	1041.86	20564.4	1340.88	8166.28	680.986	27321.5	963.026	4.17874	3.90505	3.93889	3.58398	4.82632	Detected	Detected	Detected	Detected	Detected	0	A_23_P101407	A_23_P101407	GTGCCGCTGTGCTGAGGAGAATTGCTTCATACAAAAGTCGGATGACAAGGTCACCCTGGA	NM_000064	NM_000064	NM_000064	Hs.529053	718	C3	complement component 3	ENST00000599899	THC2470003	"GO:0001798(positive regulation of type IIa hypersensitivity)|GO:0001934(positive regulation of protein phosphorylation)|GO:0001970(positive regulation of activation of membrane attack complex)|GO:0004866(endopeptidase inhibitor activity)|GO:0005102(receptor binding)|GO:0005515(protein binding)|GO:0005576(extracellular region)|GO:0005615(extracellular space)|GO:0005886(plasma membrane)|GO:0006631…	"Homo sapiens complement component 3 (C3), mRNA [NM_000064]"	chr19:6679434-6679177	hs|19p13.3
A_24_P658413	0.0513819	0.010486	16.203	up	35896.4	784.908	10313.4	300.898	3898.7	163.975	1669.98	83.1045	123.259	82.6567	5.51517	5.0991	4.57145	4.32876	0.57649	Detected	Detected	Detected	Detected	Detected	0	A_24_P658413	A_24_P658413	GCTCCACAACCTCAGTTCTTCTTGGAGAATCTACGACCTCACCCATCAGTTCAGGCTCAA	NM_001164462	NM_001164462	NM_001164462	Hs.489355	10071	MUC12	"mucin 12, cell surface associated"	ENST00000536621	THC2569862	GO:0001558(regulation of cell growth)|GO:0003674(molecular_function)|GO:0005796(Golgi lumen)|GO:0005887(integral to plasma membrane)|GO:0016266(O-glycan processing)|GO:0043687(post-translational protein modification)|GO:0044267(cellular protein metabolic process)	"Homo sapiens mucin 12, cell surface associated (MUC12), mRNA [NM_001164462]"	chr7:100647367-100647426	hs|7q22.1
A_23_P151907	0.00942289	0.000132555	15.9205	up	20559.1	835.062	10332	679.008	16288.8	720.33	4412.08	307.833	5230.65	620.951	4.62175	3.92755	4.49908	3.84124	3.07444	Detected	Detected	Detected	Detected	Detected	0	A_23_P151907	A_23_P151907	AAATGAATTCTGGGAATCCACAGCTCTGGCTTTGGAGCAGCTTCTGGGACCATAAGTTTA	NM_002570	NM_002570	NM_002570	Hs.498494	5046	PCSK6	proprotein convertase subtilisin/kexin type 6	ENST00000557794	THC2536441	"GO:0004175(endopeptidase activity)|GO:0004252(serine-type endopeptidase activity)|GO:0005615(extracellular space)|GO:0005783(endoplasmic reticulum)|GO:0005796(Golgi lumen)|GO:0006508(proteolysis)|GO:0007354(zygotic determination of anterior/posterior axis, embryo)|GO:0007368(determination of left/right symmetry)|GO:0008201(heparin binding)|GO:0009100(glycoprotein metabolic process)|GO:0009986(ce…	"Homo sapiens proprotein convertase subtilisin/kexin type 6 (PCSK6), transcript variant 1, mRNA [NM_002570]"	chr15:101845215-101845156	hs|15q26.3
A_23_P144843	0.0118986	0.000280358	15.091	up	4841.47	276.782	1750.81	261.808	2346.3	121.445	4411.38	173.131	1729.88	127.268	4.12862	2.74144	4.27201	4.6713	3.76472	Detected	Detected	Detected	Detected	Detected	0	A_23_P144843	A_23_P144843	CTGAAGGAAGTAAGATGTTTGAAGCTTATGGAAATTTGAGTAACAAACAGCTTTGAACTG	NM_007036	NM_007036	NM_007036	Hs.129944	11082	ESM1	endothelial cell-specific molecule 1	ENST00000381403	THC2663288	GO:0001525(angiogenesis)|GO:0001558(regulation of cell growth)|GO:0002040(sprouting angiogenesis)|GO:0005171(hepatocyte growth factor receptor binding)|GO:0005178(integrin binding)|GO:0005520(insulin-like growth factor binding)|GO:0005576(extracellular region)|GO:0008284(positive regulation of cell proliferation)	"Homo sapiens endothelial cell-specific molecule 1 (ESM1), transcript variant 1, mRNA [NM_007036]"	chr5:54274617-54274558	hs|5q11.2
A_24_P189997	0.0149624	0.000565301	14.5528	up	9837.22	332.431	3016.06	248.428	6916.51	321.367	1390.5	101.081	1832.76	298.655	4.88713	3.60177	4.42775	3.78202	2.61746	Detected	Detected	Detected	Detected	Detected	0	A_24_P189997	A_24_P189997	CATCATCGCCTTGGCTCTAGAAGCAAACAGCCAGTTAACCTGGAGGGACGTCCAGCACCT	NM_138322	NM_138322	NM_138322	Hs.498494	5046	PCSK6	proprotein convertase subtilisin/kexin type 6	ENST00000331826	NP518306	"GO:0004175(endopeptidase activity)|GO:0004252(serine-type endopeptidase activity)|GO:0005615(extracellular space)|GO:0005783(endoplasmic reticulum)|GO:0005796(Golgi lumen)|GO:0006508(proteolysis)|GO:0007354(zygotic determination of anterior/posterior axis, embryo)|GO:0007368(determination of left/right symmetry)|GO:0008201(heparin binding)|GO:0009100(glycoprotein metabolic process)|GO:0009986(ce…	"Homo sapiens proprotein convertase subtilisin/kexin type 6 (PCSK6), transcript variant 3, mRNA [NM_138322]"	chr15:101929695-101924598	hs|15q26.3
A_23_P387031	0.00825949	8.30827e-05	14.3305	up	1906.52	240.377	3722.76	209.096	2599.44	196.366	1497.13	93.6871	3781.65	186.913	2.98757	4.15414	3.72659	3.9982	4.33858	Detected	Detected	Detected	Detected	Detected	0	A_23_P387031	A_23_P387031	CAAGTCTCCCACCCAGAACTCTGGCCAAAAATGGCTCTCTAGGTGGGCTGTGCAGGCAAA	NM_173465	NM_173465	NM_173465	Hs.660026	91522	COL23A1	"collagen, type XXIII, alpha 1"	ENST00000390654	THC2489289	GO:0005581(collagen)|GO:0005788(endoplasmic reticulum lumen)|GO:0005886(plasma membrane)|GO:0016021(integral to membrane)|GO:0022617(extracellular matrix disassembly)|GO:0030198(extracellular matrix organization)|GO:0030574(collagen catabolic process)	"Homo sapiens collagen, type XXIII, alpha 1 (COL23A1), mRNA [NM_173465]"	chr5:177664864-177664805	hs|5q35.3
A_33_P3365228	0.0109891	0.000220967	14.2702	up	9527.88	738.753	4329.67	630.518	10597.3	641.992	9193.04	377.561	10092.6	607.075	3.68899	2.77965	4.045	4.60576	4.05528	Detected	Detected	Detected	Detected	Detected	0	A_33_P3365228	A_33_P3365228	TGATGACAGAGCCAACTTCTACCCATTGCAGCAGACCAATGTGTACACGACTACTTACTA	NM_001256346	NM_001256346	NM_001256346	Hs.210870	54437	SEMA5B	"sema domain, seven thrombospondin repeats (type 1 and type 1-like), transmembrane domain (TM) and short cytoplasmic domain, (semaphorin) 5B"	ENST00000451055	NP1213176	GO:0004872(receptor activity)|GO:0007399(nervous system development)|GO:0016021(integral to membrane)|GO:0030154(cell differentiation)	"Homo sapiens sema domain, seven thrombospondin repeats (type 1 and type 1-like), transmembrane domain (TM) and short cytoplasmic domain, (semaphorin) 5B (SEMA5B), transcript variant 2, mRNA [NM_001256346]"	chr3:122629122-122629063	hs|3q21.1
A_33_P3222380	0.0468729	0.0087067	14.1794	up	33028.3	506.326	3531.2	279.411	9618.7	410.061	4114.25	300.622	759.052	350.477	6.02749	3.6597	4.55193	3.77461	1.11488	Detected	Detected	Detected	Detected	Detected	0	A_33_P3222380	A_33_P3222380	AAAGGGCACCTGCCCAAGGTGGAGATGCCCAGTTTCAAGATGCCCAAAGTGGACCTCAAG	NM_138420	NM_138420	NM_138420	Hs.441783	113146	AHNAK2	AHNAK nucleoprotein 2	ENST00000333244	THC2600970	GO:0001778(plasma membrane repair)|GO:0005515(protein binding)|GO:0005634(nucleus)|GO:0005737(cytoplasm)|GO:0005886(plasma membrane)|GO:0030018(Z disc)|GO:0030315(T-tubule)|GO:0030659(cytoplasmic vesicle membrane)|GO:0042383(sarcolemma)|GO:0043034(costamere)	"Homo sapiens AHNAK nucleoprotein 2 (AHNAK2), mRNA [NM_138420]"	chr14:105411626-105411567	hs|14q32.33
A_21_P0001915	0.030368	0.00347344	14.0629	up	12464.4	222.601	1218.52	176.187	1477.57	101.373	887.973	44.5185	512.903	104.988	5.8072	2.78995	3.86547	4.31804	2.28847	Detected	Not Detected	Detected	Detected	Detected	0	A_21_P0001915	A_21_P0001915	TCTTTGATTTTTGTGTGGCATGAGACCTCAGGCTGAAACTTCTCATCTGAGCCATTGAAG	TCONS_00003007			Hs.580551		XLOC_001682					"BROAD Institute lincRNA (XLOC_001682), lincRNA [TCONS_00003007]"	chr2:136770453-136770512	hs|2q21.3
A_33_P3246108	0.0137431	0.00042869	13.253	up	4221.44	490.563	11509.6	341.941	10098.6	904.6	6828.05	675.884	7897.7	630.998	3.10522	5.07294	3.48074	3.33663	3.64572	Detected	Detected	Detected	Detected	Detected	0	A_33_P3246108	A_33_P3246108	ACAATTCTGTCTACTTCATCGTCTTCTTTGGCTCACGTGGCTTCCTCATCCCCAGGCGGG	NM_001130415	NM_001130415	NM_001130415	Hs.23388	81575	APOLD1	apolipoprotein L domain containing 1	ENST00000326765	THC2474360	GO:0001525(angiogenesis)|GO:0001666(response to hypoxia)|GO:0005576(extracellular region)|GO:0005886(plasma membrane)|GO:0006869(lipid transport)|GO:0008289(lipid binding)|GO:0016021(integral to membrane)|GO:0030154(cell differentiation)|GO:0042118(endothelial cell activation)|GO:0042157(lipoprotein metabolic process)|GO:0045601(regulation of endothelial cell differentiation)	"Homo sapiens apolipoprotein L domain containing 1 (APOLD1), transcript variant 1, mRNA [NM_001130415]"	chr12:12940330-12940389	hs|12p13.1
A_21_P0005951	0.0106528	0.000194259	12.4786	up	7957.58	428.807	2248.1	131.055	1335.1	211.393	1653.81	147.391	3169.22	236.286	4.21393	4.10046	2.65895	3.48807	3.74552	Detected	Detected	Detected	Detected	Detected	0	A_21_P0005951	A_21_P0005951	CTTCTATGGGAATCACTACTGACCTTGCAGCTTATTATAGACTTATATGTATGCAGAAAT	ENST00000522414			Hs.133107				ENST00000522414	THC2502386		Pvt1 oncogene (non-protein coding) [Source:HGNC Symbol;Acc:9709] [ENST00000522414]	chr8:129111772-129111831	hs|8q24.21
A_33_P3343196	0.0355688	0.00491854	12.323	up	14874.9	385.893	220.258	87.5718	1122.69	80.1218	695.66	59.8909	2898.03	160.927	5.26853	1.33066	3.80863	3.53797	4.17059	Detected	Not Detected	Detected	Detected	Detected	0	A_33_P3343196	A_33_P3343196	GTCACATAAGTAGAATTTCTGCCAAGCCTTAACTGCATTCAGAAGATAATATCAATGAAC	NM_000096	NM_000096	NM_000096	Hs.558314	1356	CP	ceruloplasmin (ferroxidase)	ENST00000264613	THC2602478	GO:0004322(ferroxidase activity)|GO:0005507(copper ion binding)|GO:0005576(extracellular region)|GO:0005615(extracellular space)|GO:0005765(lysosomal membrane)|GO:0006825(copper ion transport)|GO:0006879(cellular iron ion homeostasis)|GO:0051087(chaperone binding)|GO:0055085(transmembrane transport)|GO:0055114(oxidation-reduction process)|GO:0070062(extracellular vesicular exosome)|GO:0072562(blo…	"Homo sapiens ceruloplasmin (ferroxidase) (CP), transcript variant 1, mRNA [NM_000096]"	chr3:148890861-148890802	hs|3q24
A_23_P122216	0.0924881	0.0296498	12.3174	up	21070.2	518.697	7326.59	453.481	235.952	370.503	4963.41	242.164	10145.7	306.536	5.34416	4.01403	-0.65099	4.35728	5.04866	Detected	Detected	Detected	Detected	Detected	0	A_23_P122216	A_23_P122216	TACCTGGTTCCTGAATCTGACTATACCAACAATGTTGTGCGCTGTGACATTCGCTACACA	NM_002317	NM_002317	NM_002317	Hs.102267	4015	LOX	lysyl oxidase	ENST00000503759	THC2469175	GO:0001568(blood vessel development)|GO:0004720(protein-lysine 6-oxidase activity)|GO:0005507(copper ion binding)|GO:0005515(protein binding)|GO:0005576(extracellular region)|GO:0005578(proteinaceous extracellular matrix)|GO:0005581(collagen)|GO:0005615(extracellular space)|GO:0005634(nucleus)|GO:0006464(cellular protein modification process)|GO:0030198(extracellular matrix organization)|GO:00301…	"Homo sapiens lysyl oxidase (LOX), transcript variant 1, mRNA [NM_002317]"	chr5:121405845-121405786	hs|5q23.2
A_21_P0012280	0.00589921	1.50497e-05	12.0755	up	14481.6	927.423	9906.07	683.195	7285.76	777.295	9067.93	752.859	8850.17	881.06	3.96485	3.85794	3.22855	3.59032	3.32839	Detected	Detected	Detected	Detected	Detected	0	A_21_P0012280	A_21_P0012280	ATTTACGACACCTGCTCCTGTGAGTCCATTGGGGACTGCGCCTGCTTCTGCGACACCATT	NM_000552	NM_000552	NM_000552	Hs.440848	7450	VWF	von Willebrand factor	ENST00000261405	THC2468950	"GO:0001889(liver development)|GO:0001890(placenta development)|GO:0001948(glycoprotein binding)|GO:0002020(protease binding)|GO:0002576(platelet degranulation)|GO:0005178(integrin binding)|GO:0005515(protein binding)|GO:0005518(collagen binding)|GO:0005576(extracellular region)|GO:0005578(proteinaceous extracellular matrix)|GO:0005783(endoplasmic reticulum)|GO:0007155(cell adhesion)|GO:0007596(b…	"Homo sapiens von Willebrand factor (VWF), mRNA [NM_000552]"	chr12:6132923-6132864	hs|12p13.31
A_24_P406006	0.0131095	0.000371045	11.8673	up	40644.2	2300.89	21464.7	1597.76	27584.1	1830.23	7761.53	1552.13	20972.3	1593.6	4.14279	3.74784	3.91374	2.32209	3.71812	Detected	Detected	Detected	Detected	Detected	0	A_24_P406006	A_24_P406006	CAGTAAGTACGGGAAAAAATGTTTACTAACTTCCTCAGAGATTCGTGATACGCGTTTCTC	NM_024830	NM_024830	NM_024830	Hs.368853	79888	LPCAT1	lysophosphatidylcholine acyltransferase 1	ENST00000503252	THC2787743	GO:0000139(Golgi membrane)|GO:0005509(calcium ion binding)|GO:0005783(endoplasmic reticulum)|GO:0005789(endoplasmic reticulum membrane)|GO:0005794(Golgi apparatus)|GO:0005811(lipid particle)|GO:0006644(phospholipid metabolic process)|GO:0006654(phosphatidic acid biosynthetic process)|GO:0008654(phospholipid biosynthetic process)|GO:0016021(integral to membrane)|GO:0019432(triglyceride biosyntheti…	"Homo sapiens lysophosphatidylcholine acyltransferase 1 (LPCAT1), mRNA [NM_024830]"	chr5:1462269-1462210	hs|5p15.33
A_23_P134953	0.00918277	0.000120505	11.6657	up	32077.1	2859.3	26103.8	3285.74	27679.7	3256.03	23347.3	1232.85	28133.7	1868.44	3.48781	2.98997	3.08764	4.24318	3.91239	Detected	Detected	Detected	Detected	Detected	0	A_23_P134953	A_23_P134953	GCTGCAGAAAATGAAGGAATCTTTAGATGACGTGATGGATTATCTTGTTAACAACACGCC	NM_001122	NM_001122	NM_001122	Hs.3416	123	PLIN2	perilipin 2	ENST00000464326	THC2593134	GO:0005576(extracellular region)|GO:0005634(nucleus)|GO:0005783(endoplasmic reticulum)|GO:0005811(lipid particle)|GO:0005886(plasma membrane)|GO:0014070(response to organic cyclic compound)|GO:0015909(long-chain fatty acid transport)|GO:0019915(lipid storage)|GO:0042493(response to drug)|GO:0044255(cellular lipid metabolic process)|GO:0044281(small molecule metabolic process)	"Homo sapiens perilipin 2 (PLIN2), transcript variant 1, mRNA [NM_001122]"	chr9:19116429-19116370	hs|9p22.1
A_21_P0012310	0.0127604	0.000336492	11.6468	up	1468.09	141.754	442.907	75.8418	1401.51	101.62	693.597	31.4683	605.513	51.947	3.37248	2.54594	3.78573	4.46213	3.54304	Detected	Not Detected	Detected	Detected	Detected	0	A_21_P0012310	A_21_P0012310	GCACGGTGTCCCTGGGTTGGCCACCCAGCTTAGTTTTAAAATAAAATAATGTAATCTTGG	NR_110533	NR_110533	NR_110533	Hs.733663	26220	DGCR5	DiGeorge syndrome critical region gene 5 (non-protein coding)		THC2531065		"Homo sapiens DiGeorge syndrome critical region gene 5 (non-protein coding) (DGCR5), transcript variant 3, non-coding RNA [NR_110533]"	chr22:19018683-19018742	hs|22q11.21
A_23_P215956	0.0178427	0.000912137	11.4569	up	7455.12	364.472	2313.52	128.555	1643.39	253.363	2821.01	526.337	1834.39	118.925	4.35435	4.16964	2.6974	2.42215	3.94717	Detected	Detected	Detected	Detected	Detected	0	A_23_P215956	A_23_P215956	TTCAAATGCATGATCAAATGCAACCTCACAACCTTGGCTGAGTCTTGAGACTGAAAGATT	NM_002467	NM_002467	NM_002467	Hs.202453	4609	MYC	v-myc avian myelocytomatosis viral oncogene homolog	ENST00000377970	THC2468611	"GO:0000122(negative regulation of transcription from RNA polymerase II promoter)|GO:0000165(MAPK cascade)|GO:0000978(RNA polymerase II core promoter proximal region sequence-specific DNA binding)|GO:0001077(RNA polymerase II core promoter proximal region sequence-specific DNA binding transcription factor activity involved in positive regulation of transcription)|GO:0001658(branching involved in …	"Homo sapiens v-myc avian myelocytomatosis viral oncogene homolog (MYC), mRNA [NM_002467]"	chr8:128753268-128753327	hs|8q24.21
A_19_P00315502	0.00737738	5.59075e-05	11.4133	up	3293.64	421.584	1984.91	208.011	3182.65	204.216	1445.56	93.8282	2139.95	197.789	2.96579	3.25434	3.96206	3.94546	3.43554	Detected	Detected	Detected	Detected	Detected	0	A_19_P00315502	A_19_P00315502	AGCCGGGATCGGGTTGTTGTTAATTTCTTAAGCAATTTCTAAATTCTGTATTGACTCTCT	ENST00000417112	XR_424100	XR_424100					ENST00000417112	THC2657193		"PREDICTED: Homo sapiens uncharacterized LOC102723721 (LOC102723721), ncRNA [XR_424100]"	chr10:6780785-6780844	hs|10p14
A_33_P3243093	0.0100206	0.00015954	11.3005	up	26744.6	4317.95	30351.2	1658.23	34376.5	2699.49	19064.7	1580.21	26649.7	2518.73	2.63083	4.19404	3.67067	3.59272	3.40335	Detected	Detected	Detected	Detected	Detected	0	A_33_P3243093	A_33_P3243093	GCCATGTATGAGGGTAATCGAGATGAGGATATTAACTCAAAAGAAATAGGGTGATTTTTA	NM_003617	NM_003617	NM_003617	Hs.24950	8490	RGS5	regulator of G-protein signaling 5	ENST00000313961	THC2470137	GO:0005096(GTPase activator activity)|GO:0005737(cytoplasm)|GO:0005886(plasma membrane)|GO:0007165(signal transduction)|GO:0008277(regulation of G-protein coupled receptor protein signaling pathway)|GO:0038032(termination of G-protein coupled receptor signaling pathway)|GO:0043547(positive regulation of GTPase activity)	"Homo sapiens regulator of G-protein signaling 5 (RGS5), transcript variant 1, mRNA [NM_003617]"	chr1:163115775-163115716	hs|1q23.3
A_33_P3258617	0.00426839	2.97893e-06	11.2947	up	4969.01	439.679	8947.32	782.512	7995.26	885.077	5895.01	436.498	7558.27	648.231	3.49844	3.51527	3.17527	3.75545	3.54348	Detected	Detected	Detected	Detected	Detected	0	A_33_P3258617	A_33_P3258617	TTTCCCAACCTGGATCTGGATGTATGTTTGAAAAATAATGGCCACTTCCTTACTTCCTGA	ENST00000380464				123	PLIN2	perilipin 2	ENST00000380464	THC2632368	GO:0005576(extracellular region)|GO:0005634(nucleus)|GO:0005783(endoplasmic reticulum)|GO:0005811(lipid particle)|GO:0005886(plasma membrane)|GO:0014070(response to organic cyclic compound)|GO:0015909(long-chain fatty acid transport)|GO:0019915(lipid storage)|GO:0042493(response to drug)|GO:0044255(cellular lipid metabolic process)|GO:0044281(small molecule metabolic process)	perilipin 2 [Source:HGNC Symbol;Acc:248] [ENST00000380464]	chr9:19123462-19123403	hs|9p22.1
A_23_P3681	0.00857445	9.91211e-05	11.2494	up	1425.71	232.087	2255.48	192.831	2771.26	217.569	2572.43	177.429	2531.88	186.484	2.61894	3.54803	3.671	3.85782	3.76308	Detected	Detected	Detected	Detected	Detected	0	A_23_P3681	A_23_P3681	AGACCTTGGAAATGTGGACATAAGCTCTTTCTTTCCTTTTGTTACTGTATTTAGTTTGTG	NM_018092	NM_018092	NM_018092	Hs.645802	81831	NETO2	neuropilin (NRP) and tolloid (TLL)-like 2	ENST00000562435	THC2461899	GO:0032983(kainate selective glutamate receptor complex)|GO:2000312(regulation of kainate selective glutamate receptor activity)	"Homo sapiens neuropilin (NRP) and tolloid (TLL)-like 2 (NETO2), transcript variant 1, mRNA [NM_018092]"	chr16:47115839-47115780	hs|16q12.1
A_33_P3331752	0.0450617	0.00799267	11.1877	up	8552.86	339.629	2256.58	80.48	2356.58	192.01	1788.52	159.584	236.677	131.154	4.65437	4.80936	3.61744	3.48638	0.851657	Detected	Detected	Detected	Detected	Detected	0	A_33_P3331752	A_33_P3331752	TTATTTTCTCTCAATTCCCTACTGCCTGTTTCTTACTTTGAACCTGGAGGCAGCCTGCAG	NM_005960	NM_005960	NM_005960	Hs.744422	4584	MUC3A	"mucin 3A, cell surface associated"	ENST00000480291	THC2493395	"GO:0005201(extracellular matrix structural constituent)|GO:0005576(extracellular region)|GO:0005796(Golgi lumen)|GO:0016021(integral to membrane)|GO:0016266(O-glycan processing)|GO:0030197(extracellular matrix constituent, lubricant activity)|GO:0043687(post-translational protein modification)|GO:0044267(cellular protein metabolic process)"	"Homo sapiens mucin 3A, cell surface associated (MUC3A), mRNA [NM_005960]"	chr7:100610746-100610805	hs|7q22.1
A_23_P20022	0.00666387	3.69184e-05	11.0391	up	19268.9	1214.6	8838.07	732.853	9737.56	886.913	4244.5	410.292	4223.07	559.785	3.98772	3.59213	3.4567	3.37087	2.91535	Detected	Detected	Detected	Detected	Detected	0	A_23_P20022	A_23_P20022	GGATGCCAAAGCCTGCTCAAGTTATGGACATTGTGGCCACCATGTGGCTTAAATGATTTT	NM_013332	NM_013332	NM_013332	Hs.706124	29923	HILPDA	hypoxia inducible lipid droplet-associated	ENST00000466473	THC2461902	GO:0001819(positive regulation of cytokine production)|GO:0005102(receptor binding)|GO:0005515(protein binding)|GO:0005615(extracellular space)|GO:0005811(lipid particle)|GO:0006950(response to stress)|GO:0008284(positive regulation of cell proliferation)|GO:0009986(cell surface)|GO:0010884(positive regulation of lipid storage)|GO:0016021(integral to membrane)|GO:0030141(secretory granule)|GO:003…	"Homo sapiens hypoxia inducible lipid droplet-associated (HILPDA), transcript variant 1, mRNA [NM_013332]"	chr7:128098381-128098440	hs|7q32.1
A_23_P48217	0.0138011	0.000440834	10.9182	up	2376.61	339.461	9546.84	370.292	6673.74	660.465	3607.19	419.236	4117.21	416.449	2.80759	4.68829	3.33694	3.10504	3.30546	Detected	Detected	Detected	Detected	Detected	0	A_23_P48217	A_23_P48217	GAGTGGTTGTAGAAGTCTCCCTAAATCAGACATGTCAAGCAATCAGCCAACGTGGTGTAT	NM_030817	NM_030817	NM_030817	Hs.23388	81575	APOLD1	apolipoprotein L domain containing 1	ENST00000326765	THC2550006	GO:0001525(angiogenesis)|GO:0001666(response to hypoxia)|GO:0005576(extracellular region)|GO:0005886(plasma membrane)|GO:0006869(lipid transport)|GO:0008289(lipid binding)|GO:0016021(integral to membrane)|GO:0030154(cell differentiation)|GO:0042118(endothelial cell activation)|GO:0042157(lipoprotein metabolic process)|GO:0045601(regulation of endothelial cell differentiation)	"Homo sapiens apolipoprotein L domain containing 1 (APOLD1), transcript variant 2, mRNA [NM_030817]"	chr12:12944179-12944238	hs|12p13.1
A_32_P175739	0.00621501	2.23495e-05	10.7091	up	2815.49	239.808	1565.96	120.845	2335.39	184.504	998.188	135.495	1519.55	153.047	3.55343	3.69582	3.66194	2.88107	3.31159	Detected	Detected	Detected	Detected	Detected	0	A_32_P175739	A_32_P175739	CAATCTTCGGGGTGTGATGAATAGCAAATCATCTCAAATCCTTGAGCACTCAGTCTAGTG	NM_000189	NM_000189	NM_000189	Hs.591588	3099	HK2	hexokinase 2	ENST00000290573	THC2461818	GO:0001678(cellular glucose homeostasis)|GO:0004340(glucokinase activity)|GO:0004396(hexokinase activity)|GO:0005524(ATP binding)|GO:0005536(glucose binding)|GO:0005741(mitochondrial outer membrane)|GO:0005829(cytosol)|GO:0005975(carbohydrate metabolic process)|GO:0006006(glucose metabolic process)|GO:0006096(glycolysis)|GO:0007595(lactation)|GO:0008637(apoptotic mitochondrial changes)|GO:0008645…	"Homo sapiens hexokinase 2 (HK2), mRNA [NM_000189]"	chr2:75120331-75120390	hs|2p12
A_33_P3264042	0.0111758	0.000234245	10.541	up	3776.56	265.3	2647.77	281.958	3031.33	247.985	1318.27	88.4116	1038.43	194.414	3.83138	3.23123	3.61163	3.89827	2.4172	Detected	Detected	Detected	Detected	Detected	0	A_33_P3264042	A_33_P3264042	CTCATCAGATACCAGTGAATGTGACACAGACTCAGGAAGAAAAAGAAAACAGAAAGGTTT	NM_001144933	NM_001144933	NM_001144933	Hs.152670	146779	EFCAB3	EF-hand calcium binding domain 3	ENST00000450662	THC2485005	GO:0005509(calcium ion binding)	"Homo sapiens EF-hand calcium binding domain 3 (EFCAB3), transcript variant 1, mRNA [NM_001144933]"	chr17:60493612-60493671	hs|17q23.2
A_23_P207774	0.00821783	8.1602e-05	10.4103	up	15459.9	842.433	5894.9	645.923	8618.37	893.457	4718.49	553.878	7540.34	848.748	4.19782	3.19003	3.26994	3.09068	3.15122	Detected	Detected	Detected	Detected	Detected	0	A_23_P207774	A_23_P207774	GACATCAACAAGACGAGGCAAATCGCTCAGGAGATCATCAAGGGCATGGGATATCTTCAT	NM_014238	NM_014238	NM_014238	Hs.133534	8844	KSR1	kinase suppressor of ras 1	ENST00000509603	THC2613371	GO:0004672(protein kinase activity)|GO:0004674(protein serine/threonine kinase activity)|GO:0005515(protein binding)|GO:0005524(ATP binding)|GO:0005789(endoplasmic reticulum membrane)|GO:0006468(protein phosphorylation)|GO:0007265(Ras protein signal transduction)|GO:0046872(metal ion binding)	"Homo sapiens kinase suppressor of ras 1 (KSR1), mRNA [NM_014238]"	chr17:25934995-25936239	hs|17q11.2
A_33_P3284611	0.00822552	8.19044e-05	10.3692	up	1205.95	110.104	671.792	57.7376	607.207	84.8593	441.849	27.3503	764.938	94.0053	3.45324	3.54043	2.83904	4.01393	3.02453	Detected	Not Detected	Detected	Detected	Detected	0	A_33_P3284611	A_33_P3284611	AAGAATCATCTGGATGAGTAAGAACAGTTTGAAAGTGCCAGTGACGCTGGTACAGTCCGT												chr12:026383880-026383821	hs|12p12.1
A_33_P3251144	0.00492056	6.99304e-06	10.2824	up	1774.45	161.557	2264.64	195.103	1678.55	169.831	501.81	64.6621	2504.54	213.072	3.45726	3.53697	3.30504	2.95615	3.55513	Detected	Not Detected	Detected	Detected	Detected	0	A_33_P3251144	A_33_P3251144	CCAGGAGAGTTCAGATGCTTTGCTGAAAAGGACCATGAACATCAAGGAGAACAAAGCCAT	NM_001127370	NM_001127370	NM_001127370	Hs.744069	55536	CDCA7L	cell division cycle associated 7-like	ENST00000465490	THC2606040	"GO:0005515(protein binding)|GO:0005634(nucleus)|GO:0005730(nucleolus)|GO:0005737(cytoplasm)|GO:0006351(transcription, DNA-dependent)|GO:0006355(regulation of transcription, DNA-dependent)|GO:0008284(positive regulation of cell proliferation)"	"Homo sapiens cell division cycle associated 7-like (CDCA7L), transcript variant 2, mRNA [NM_001127370]"	chr7:21947808-21947749	hs|7p15.3
A_23_P111583	0.0188633	0.0010749	10.2639	up	5749.34	589.034	4194.96	319.477	6907.26	1014.75	8836.08	349.178	3036.2	588.422	3.28697	3.71487	2.76699	4.66137	2.36734	Detected	Detected	Detected	Detected	Detected	0	A_23_P111583	A_23_P111583	CTTTGGCTTAATGAGACTGGGACCATTGGTGATGAGAAGGCAAACATGTTCAGAAGTCAA	NM_001001547	NM_001001547	NM_001001547	Hs.120949	948	CD36	CD36 molecule (thrombospondin receptor)	ENST00000419819	NP097737	"GO:0000122(negative regulation of transcription from RNA polymerase II promoter)|GO:0001954(positive regulation of cell-matrix adhesion)|GO:0002224(toll-like receptor signaling pathway)|GO:0002474(antigen processing and presentation of peptide antigen via MHC class I)|GO:0002479(antigen processing and presentation of exogenous peptide antigen via MHC class I, TAP-dependent)|GO:0002576(platelet d…	"Homo sapiens CD36 molecule (thrombospondin receptor) (CD36), transcript variant 2, mRNA [NM_001001547]"	chr7:80302711-80303343	hs|7q21.11
A_24_P158089	0.118981	0.0448761	10.0914	up	4514.64	91.0599	1268.02	97.7696	414.952	32.0968	97.0547	202.494	457.834	17.4307	5.63165	3.69705	3.69244	-1.06101	4.71512	Detected	Detected	Detected	Not Detected	Not Detected	0	A_24_P158089	A_24_P158089	ACTAAGGAAAATAATATTATTTAAACTCGCTCCTAGTGTTTCTTTGTGGTCTGTGTCACC	NM_000602	NM_000602	NM_000602	Hs.414795	5054	SERPINE1	"serpin peptidase inhibitor, clade E (nexin, plasminogen activator inhibitor type 1), member 1"	ENST00000445463	THC2503710	"GO:0001300(chronological cell aging)|GO:0001525(angiogenesis)|GO:0002020(protease binding)|GO:0002576(platelet degranulation)|GO:0004867(serine-type endopeptidase inhibitor activity)|GO:0005102(receptor binding)|GO:0005515(protein binding)|GO:0005576(extracellular region)|GO:0005615(extracellular space)|GO:0005886(plasma membrane)|GO:0006351(transcription, DNA-dependent)|GO:0006367(transcription…	"Homo sapiens serpin peptidase inhibitor, clade E (nexin, plasminogen activator inhibitor type 1), member 1 (SERPINE1), mRNA [NM_000602]"	chr7:100781555-100781614	hs|7q22.1
A_23_P128470	0.087199	0.026892	10.0359	up	79.9777	51.7718	380.689	7.94184	1165.85	83.618	883.125	25.7983	394.253	136.867	0.62743	5.583	3.80143	5.09727	1.52635	Not Detected	Not Detected	Detected	Detected	Detected	0	A_23_P128470	A_23_P128470	CCACCAAATTATGTCGTGAGCTATATAGCAAAGAACAAGAGCACAAATGTAAGCCTTGTC	NM_138337	NM_138337	NM_138337	Hs.190519	160364	CLEC12A	"C-type lectin domain family 12, member A"	ENST00000396507	NP923350	GO:0005886(plasma membrane)|GO:0016021(integral to membrane)|GO:0030246(carbohydrate binding)	"Homo sapiens C-type lectin domain family 12, member A (CLEC12A), transcript variant 1, mRNA [NM_138337]"	chr12:10132085-10133201	hs|12p13.2
A_33_P3308744	0.0100701	0.000161707	9.91555	up	8424.41	813.384	6140.42	456.929	5303.54	910.952	4577.74	316.902	4921.66	601.059	3.37257	3.74829	2.54151	3.85253	3.03357	Detected	Detected	Detected	Detected	Detected	0	A_33_P3308744	A_33_P3308744	CAACAATGCTGAGAACACGATGAAAAGCCTTCTGTCTGACGTAGAGGAATTAGTTGAAAA	NM_001105206	NM_001105206	NM_001105206	Hs.654572	3910	LAMA4	"laminin, alpha 4"	ENST00000424408	THC2673696	GO:0001568(blood vessel development)|GO:0005102(receptor binding)|GO:0005201(extracellular matrix structural constituent)|GO:0005576(extracellular region)|GO:0005604(basement membrane)|GO:0005605(basal lamina)|GO:0005606(laminin-1 complex)|GO:0007155(cell adhesion)|GO:0030155(regulation of cell adhesion)|GO:0030198(extracellular matrix organization)|GO:0030334(regulation of cell migration)|GO:003…	"Homo sapiens laminin, alpha 4 (LAMA4), transcript variant 1, mRNA [NM_001105206]"	chr6:112506499-112506440	hs|6q21
A_24_P220485	0.0213961	0.00150449	9.79221	up	590.605	176.816	1741.43	165.386	1619.55	150.998	1444.87	70.8657	2086.83	178.27	1.73995	3.39636	3.42299	4.34971	3.54917	Detected	Not Detected	Detected	Detected	Detected	0	A_24_P220485	A_24_P220485	TCTAGCTTTCTGCTTTTACCTTTACCCTAATCTTTTTATTTTTATGCTATTGTACTTTAT	NM_182487	NM_182487	NM_182487	Hs.357004	169611	OLFML2A	olfactomedin-like 2A	ENST00000373580	THC2492828	GO:0005576(extracellular region)|GO:0030198(extracellular matrix organization)|GO:0031012(extracellular matrix)|GO:0042803(protein homodimerization activity)|GO:0050840(extracellular matrix binding)	"Homo sapiens olfactomedin-like 2A (OLFML2A), transcript variant 1, mRNA [NM_182487]"	chr9:127577020-127577079	hs|9q33.3
A_33_P3351624	0.0139804	0.000458319	9.66488	up	1491.16	333.986	1510.8	128.163	2109.52	247.344	1422.57	91.6705	2671.26	220.649	2.15858	3.55927	3.09232	3.9559	3.59769	Detected	Detected	Detected	Detected	Detected	0	A_33_P3351624	A_33_P3351624	GATGTGAAAGGCAATAACATTCTATTGACCACGGAAGGTGGAGTGAAACTAGTAGATTTT	NM_017433	NM_017433	NM_017433	Hs.662630	53904	MYO3A	myosin IIIA	ENST00000376301	THC2482964	GO:0000146(microfilament motor activity)|GO:0001917(photoreceptor inner segment)|GO:0004672(protein kinase activity)|GO:0004674(protein serine/threonine kinase activity)|GO:0005516(calmodulin binding)|GO:0005524(ATP binding)|GO:0005737(cytoplasm)|GO:0006200(ATP catabolic process)|GO:0007601(visual perception)|GO:0007605(sensory perception of sound)|GO:0016459(myosin complex)|GO:0018105(peptidyl-s…	"Homo sapiens myosin IIIA (MYO3A), mRNA [NM_017433]"	chr10:26286127-26286186	hs|10p12.1
A_32_P140489	0.0168613	0.000804945	9.55899	up	359.417	60.5482	212.211	42.2209	704.31	67.9295	1267.38	68.224	677.751	48.8003	2.5695	2.32947	3.3741	4.21542	3.79579	Not Detected	Not Detected	Detected	Detected	Detected	0	A_32_P140489	A_32_P140489	CGCTAAAGTTACCAGAGGTCAATGAATAATCAAAACATTTTTTACAGTACACCTTTCCTG	NM_001001557	NM_001001557	NM_001001557	Hs.492277	392255	GDF6	growth differentiation factor 6	ENST00000287020	THC2478555	"GO:0005125(cytokine activity)|GO:0005615(extracellular space)|GO:0006915(apoptotic process)|GO:0008083(growth factor activity)|GO:0010862(positive regulation of pathway-restricted SMAD protein phosphorylation)|GO:0030509(BMP signaling pathway)|GO:0032924(activin receptor signaling pathway)|GO:0040007(growth)|GO:0042803(protein homodimerization activity)|GO:0045666(positive regulation of neuron d…	"Homo sapiens growth differentiation factor 6 (GDF6), mRNA [NM_001001557]"	chr8:97154669-97154610	hs|8q22.1
A_23_P200728	0.00557141	1.13867e-05	9.3551	up	4196.83	519.892	4257.02	354.852	5908.94	555.129	2148.39	238.797	2844.74	368.185	3.01302	3.58455	3.412	3.1694	2.94979	Detected	Detected	Detected	Detected	Detected	0	A_23_P200728	A_23_P200728	TGCAGGGACTGTAAAACCACCTTTTCTGCTTCAATATCTAATTCCTGTGTAGCTTTGTTC	NM_000569	NM_000569	NM_000569	Hs.372679	2214	FCGR3A	"Fc fragment of IgG, low affinity IIIa, receptor (CD16a)"	ENST00000426740	THC2732707	GO:0005886(plasma membrane)|GO:0006955(immune response)|GO:0009897(external side of plasma membrane)|GO:0016021(integral to membrane)|GO:0019864(IgG binding)|GO:0038096(Fc-gamma receptor signaling pathway involved in phagocytosis)|GO:0045087(innate immune response)|GO:0050776(regulation of immune response)|GO:0070062(extracellular vesicular exosome)	"Homo sapiens Fc fragment of IgG, low affinity IIIa, receptor (CD16a) (FCGR3A), transcript variant 1, mRNA [NM_000569]"	chr1:161511888-161511829	hs|1q23.3

## Sheet: mRNA_Downregulation
ProbeName	p (Corr)	p	FC (abs)	Regulation	5c_vs_5p:rProcessedSignal(raw)	5c_vs_5p:gProcessedSignal(raw)	6c_vs_6p:rProcessedSignal(raw)	6c_vs_6p:gProcessedSignal(raw)	22c_vs_22p:rProcessedSignal(raw)	22c_vs_22p:gProcessedSignal(raw)	25C_vs_25P:rProcessedSignal(raw)	25C_vs_25P:gProcessedSignal(raw)	26C_vs_26P:rProcessedSignal(raw)	26C_vs_26P:gProcessedSignal(raw)	5c_vs_5p:cy5ByCy3Signal(normalized)	6c_vs_6p:cy5ByCy3Signal(normalized)	22c_vs_22p:cy5ByCy3Signal(normalized)	25C_vs_25P:cy5ByCy3Signal(normalized)	26C_vs_26P:cy5ByCy3Signal(normalized)	6c_vs_6p:FEFlags	25C_vs_25P:FEFlags	5c_vs_5p:FEFlags	22c_vs_22p:FEFlags	26C_vs_26P:FEFlags	ControlType	mRNA_ProbeName	ProbeID	Sequence	PrimaryAccession	RefSeqAccession	GenbankAccession	UniGeneID	EntrezGeneID	GeneSymbol	GeneName	EnsemblID	TIGRID	GO	Description	GenomicCoordinates	Cytoband
A_33_P3239614	0.00532176	9.05728e-06	112.426	down	21.2551	3842.96	47.8396	4449.79	56.9578	4965.48	17.8268	2756.15	42.782	3389.96	-7.49826	-6.53939	-6.4459	-7.27246	-6.30812	Detected	Detected	Not Detected	Detected	Detected	0	A_33_P3239614	A_33_P3239614	GAAAAAAGTCCACTACTACAATGAGATCAGTGTTTCCATCGCTTGTGGCATCCTGCTAGC	NM_203395	NM_203395	NM_203395	Hs.310225	389434	IYD	iodotyrosine deiodinase	ENST00000392256	NP1457963	GO:0004447(iodide peroxidase activity)|GO:0005886(plasma membrane)|GO:0006590(thyroid hormone generation)|GO:0016021(integral to membrane)|GO:0016491(oxidoreductase activity)|GO:0034641(cellular nitrogen compound metabolic process)|GO:0044281(small molecule metabolic process)|GO:0055114(oxidation-reduction process)	"Homo sapiens iodotyrosine deiodinase (IYD), transcript variant 2, mRNA [NM_203395]"	chr6:150715322-150715381	hs|6q25.1
A_23_P132147	0.0221451	0.0016337	98.2997	down	757.387	8250.73	36.1645	7373.11	34.9991	6194.16	9.58611	3222.28	57.5225	3995.86	-3.44542	-7.67156	-7.46745	-8.39292	-6.11824	Detected	Not Detected	Detected	Detected	Detected	0	A_23_P132147	A_23_P132147	CGGAGGACCTCACCGTGAAGGTGCAGGACGACTTTGTGGAGATCCACGGAAAGCACAACG	NM_000394	NM_000394	NM_000394	Hs.184085	1409	CRYAA	"crystallin, alpha A"	ENST00000468016	THC2786011	GO:0001666(response to hypoxia)|GO:0001934(positive regulation of protein phosphorylation)|GO:0005212(structural constituent of eye lens)|GO:0005515(protein binding)|GO:0005634(nucleus)|GO:0005737(cytoplasm)|GO:0007005(mitochondrion organization)|GO:0007015(actin filament organization)|GO:0007021(tubulin complex assembly)|GO:0007601(visual perception)|GO:0010288(response to lead ion)|GO:0010629(n…	"Homo sapiens crystallin, alpha A (CRYAA), mRNA [NM_000394]"	chr21:44590682-44590741	hs|21q22.3
A_23_P212258	0.00479967	6.64406e-06	95.6703	down	189.583	10053.2	98.3236	11044.9	149.921	15759.3	71.6346	8014.9	199.335	22804	-5.72867	-6.81163	-6.71586	-6.80588	-6.83795	Detected	Detected	Detected	Detected	Detected	0	A_23_P212258	A_23_P212258	AACCACTGGGAATGATCTCACTGATGAAAAGGCCTCCAGGTTTTTCACCTTTCCGATCAT	NM_000893	NM_000893	NM_000893	Hs.77741	3827	KNG1	kininogen 1	ENST00000447445	THC2461956	"GO:0002576(platelet degranulation)|GO:0004869(cysteine-type endopeptidase inhibitor activity)|GO:0005102(receptor binding)|GO:0005515(protein binding)|GO:0005576(extracellular region)|GO:0005615(extracellular space)|GO:0005886(plasma membrane)|GO:0006939(smooth muscle contraction)|GO:0006954(inflammatory response)|GO:0007162(negative regulation of cell adhesion)|GO:0007204(elevation of cytosolic…	"Homo sapiens kininogen 1 (KNG1), transcript variant 2, mRNA [NM_000893]"	chr3:186457190-186459356	hs|3q27.3
A_23_P259127	0.0102282	0.000169425	91.2454	down	53.0172	1835.4	17.8653	1483.54	26.475	2019.21	5.36829	1466.51	20.7242	2188.44	-5.11349	-6.37574	-6.25302	-8.09371	-6.72244	Not Detected	Not Detected	Detected	Detected	Detected	0	A_23_P259127	A_23_P259127	GACGCTTTTGTCCTCTTTGCCTGTGAGGAATATGCACAGAATGCGTTGAGGAAGCATAAA	NM_017697	NM_017697	NM_017697	Hs.487471	54845	ESRP1	epithelial splicing regulatory protein 1	ENST00000517556	THC2668750	GO:0000166(nucleotide binding)|GO:0003729(mRNA binding)|GO:0005634(nucleus)|GO:0006397(mRNA processing)|GO:0008380(RNA splicing)|GO:0043484(regulation of RNA splicing)	"Homo sapiens epithelial splicing regulatory protein 1 (ESRP1), transcript variant 1, mRNA [NM_017697]"	chr8:95680359-95680418	hs|8q22.1
A_33_P3410484	0.00324105	7.69938e-07	86.8395	down	600.376	44554.9	532.775	57428.3	347.74	30893.8	213.81	21422.6	360.555	25005.9	-6.21357	-6.75209	-6.47317	-6.64666	-6.1159	Detected	Detected	Detected	Detected	Detected	0	A_33_P3410484	A_33_P3410484	AGTCTCTTTGGCCAGAAGGAGGTTCGAAAGGACCCCAGCCAGGAGAGTGAAGAGAACACA	NM_001193339	NM_001193339	NM_001193339	Hs.655498	64849	SLC13A3	"solute carrier family 13 (sodium-dependent dicarboxylate transporter), member 3"	ENST00000372121	THC2616400	GO:0005886(plasma membrane)|GO:0006814(sodium ion transport)|GO:0006835(dicarboxylic acid transport)|GO:0015362(high affinity sodium:dicarboxylate symporter activity)|GO:0016021(integral to membrane)|GO:0055085(transmembrane transport)|GO:0070062(extracellular vesicular exosome)	"Homo sapiens solute carrier family 13 (sodium-dependent dicarboxylate transporter), member 3 (SLC13A3), transcript variant 3, mRNA [NM_001193339]"	chr20:45239145-45239086	hs|20q13.12
A_24_P211709	0.00575573	1.36765e-05	86.0698	down	425.93	34893.4	367.804	48596.8	457.058	38022	181.726	20063.7	606.926	28835.9	-6.35619	-7.04578	-6.37831	-6.78668	-5.5702	Detected	Detected	Detected	Detected	Detected	0	A_24_P211709	A_24_P211709	AAACCTTTGCATTCATCCTCCTTCTCCAAGACCTATGGAGAAGGTCCCAGGCCCCAGGAA	NM_003399	NM_003399	NM_003399	Hs.170499	7512	XPNPEP2	"X-prolyl aminopeptidase (aminopeptidase P) 2, membrane-bound"	ENST00000371106	NP238094	GO:0004177(aminopeptidase activity)|GO:0005886(plasma membrane)|GO:0006508(proteolysis)|GO:0008237(metallopeptidase activity)|GO:0016020(membrane)|GO:0031225(anchored to membrane)|GO:0046872(metal ion binding)|GO:0070062(extracellular vesicular exosome)	"Homo sapiens X-prolyl aminopeptidase (aminopeptidase P) 2, membrane-bound (XPNPEP2), mRNA [NM_003399]"	chrX:128902573-128902632	hs|Xq26.1
A_23_P152262	0.00426839	3.74828e-06	84.7301	down	499.764	36399.9	761.269	58730.5	433.916	31281.6	184.691	25710.7	421.405	32634.5	-6.18654	-6.26956	-6.17176	-7.12111	-6.27504	Detected	Detected	Detected	Detected	Detected	0	A_23_P152262	A_23_P152262	GTGATGGTGAACTTCTACAACAATTACATTTCCTGCACCAACAAGGCCAACCTGTCCCAA	NM_004413	NM_004413	NM_004413	Hs.109	1800	DPEP1	dipeptidase 1 (renal)	ENST00000393092	THC2472357	GO:0005515(protein binding)|GO:0005615(extracellular space)|GO:0005886(plasma membrane)|GO:0006508(proteolysis)|GO:0006691(leukotriene metabolic process)|GO:0006749(glutathione metabolic process)|GO:0008235(metalloexopeptidase activity)|GO:0008239(dipeptidyl-peptidase activity)|GO:0008270(zinc ion binding)|GO:0016324(apical plasma membrane)|GO:0016999(antibiotic metabolic process)|GO:0019369(arac…	"Homo sapiens dipeptidase 1 (renal) (DPEP1), transcript variant 1, mRNA [NM_004413]"	chr16:89703894-89703953	hs|16q24.3
A_24_P304311	0.00466245	6.36762e-06	82.362	down	239.864	14797.3	229.193	24121.5	215.735	14671.5	113.968	7731.34	87.5205	11073.9	-5.94697	-6.71762	-6.08761	-6.08401	-6.98333	Detected	Detected	Detected	Detected	Detected	0	A_24_P304311	A_24_P304311	TATAGGTCCATCCTCCTAGGATGAAGCCTTCTGAGAGCTTGGTGAAGGTGTCTCCATCAC	NM_004254	NM_004254	NM_004254	Hs.266223	9376	SLC22A8	"solute carrier family 22 (organic anion transporter), member 8"	ENST00000451262	THC2602662	GO:0005080(protein kinase C binding)|GO:0005452(inorganic anion exchanger activity)|GO:0005886(plasma membrane)|GO:0008514(organic anion transmembrane transporter activity)|GO:0009636(response to toxin)|GO:0015651(quaternary ammonium group transmembrane transporter activity)|GO:0015697(quaternary ammonium group transport)|GO:0016021(integral to membrane)|GO:0016323(basolateral plasma membrane)|GO…	"Homo sapiens solute carrier family 22 (organic anion transporter), member 8 (SLC22A8), transcript variant 1, mRNA [NM_004254]"	chr11:62760632-62760573	hs|11q12.3
A_23_P139527	0.011433	0.000252516	78.9819	down	1265.05	24514	318.167	42709.7	256.672	29890.6	225.575	21424.9	163.723	17489.8	-4.27634	-7.06864	-6.86362	-6.56954	-6.73911	Detected	Detected	Detected	Detected	Detected	0	A_23_P139527	A_23_P139527	AGCTGAAGACGGCCAAGATCAAGGTGAAGGAGAACATTGATGCCCTGGAGGAGCTGAAAA	NM_002150	NM_002150	NM_002150	Hs.2899	3242	HPD	4-hydroxyphenylpyruvate dioxygenase	ENST00000289004	THC2629358	GO:0003868(4-hydroxyphenylpyruvate dioxygenase activity)|GO:0005829(cytosol)|GO:0006559(L-phenylalanine catabolic process)|GO:0006572(tyrosine catabolic process)|GO:0034641(cellular nitrogen compound metabolic process)|GO:0044281(small molecule metabolic process)|GO:0046872(metal ion binding)|GO:0055114(oxidation-reduction process)|GO:0070062(extracellular vesicular exosome)	"Homo sapiens 4-hydroxyphenylpyruvate dioxygenase (HPD), transcript variant 1, mRNA [NM_002150]"	chr12:122281665-122277945	hs|12q24.31
A_24_P224966	0.00757845	6.52079e-05	77.3916	down	146.751	6751.74	111.866	4439.03	110.349	11077.4	63.2498	6689.56	104.63	14986.3	-5.52382	-5.31041	-6.6494	-6.72471	-7.1622	Detected	Detected	Detected	Detected	Detected	0	A_24_P224966	A_24_P224966	GCCTCTTTGGGGAGACTCTCTCTTTTATCTTCCCTGAGGGCATCGTGGCTGGAGGGATCA	NM_000085	NM_000085	NM_000085	Hs.352243	1188	CLCNKB	"chloride channel, voltage-sensitive Kb"	ENST00000375667	THC2488887	GO:0005247(voltage-gated chloride channel activity)|GO:0005886(plasma membrane)|GO:0005887(integral to plasma membrane)|GO:0006810(transport)|GO:0007588(excretion)|GO:0030554(adenyl nucleotide binding)|GO:0034220(ion transmembrane transport)|GO:0034707(chloride channel complex)|GO:0034765(regulation of ion transmembrane transport)|GO:0044070(regulation of anion transport)|GO:0046872(metal ion bin…	"Homo sapiens chloride channel, voltage-sensitive Kb (CLCNKB), transcript variant 1, mRNA [NM_000085]"	chr1:16378220-16378279	hs|1p36.13
A_33_P3252003	0.0136712	0.000416092	76.4369	down	199.528	3235.44	34.5614	2756.71	35.8915	3750.32	14.7321	2131.59	38.1742	5093.75	-4.0193	-6.31764	-6.70723	-7.17683	-7.05999	Detected	Not Detected	Detected	Detected	Detected	0	A_33_P3252003	A_33_P3252003	GTGCTCTCTTGAAATCTTAAATATGATTATTTGAGCTCATATAAGGTGGATTGGAGCAGA	NM_153767	NM_153767	NM_153767	Hs.527830	3758	KCNJ1	"potassium inwardly-rectifying channel, subfamily J, member 1"	ENST00000392664	THC2482455	"GO:0001822(kidney development)|GO:0001894(tissue homeostasis)|GO:0005242(inward rectifier potassium channel activity)|GO:0005524(ATP binding)|GO:0005546(phosphatidylinositol-4,5-bisphosphate binding)|GO:0005886(plasma membrane)|GO:0006813(potassium ion transport)|GO:0007268(synaptic transmission)|GO:0007588(excretion)|GO:0008076(voltage-gated potassium channel complex)|GO:0009791(post-embryonic …	"Homo sapiens potassium inwardly-rectifying channel, subfamily J, member 1 (KCNJ1), transcript variant 5, mRNA [NM_153767]"	chr11:128708786-128708727	hs|11q24.3
A_33_P3367171	0.00430836	4.61212e-06	69.3875	down	423.155	25337.1	335.302	36369.5	454.556	24522.5	236.996	14197.1	238.022	18240.1	-5.90392	-6.76112	-5.75351	-5.90459	-6.25988	Detected	Detected	Detected	Detected	Detected	0	A_33_P3367171	A_33_P3367171	AGACTATCGAAGACCTGGAAAACTGGTCAGTCACTGCCTCTGGCCCCATCAGTGCTCCTC	ENST00000451262		AK123243	Hs.266223	9376	SLC22A8	"solute carrier family 22 (organic anion transporter), member 8"	ENST00000451262	THC2602662	GO:0005080(protein kinase C binding)|GO:0005452(inorganic anion exchanger activity)|GO:0005886(plasma membrane)|GO:0008514(organic anion transmembrane transporter activity)|GO:0009636(response to toxin)|GO:0015651(quaternary ammonium group transmembrane transporter activity)|GO:0015697(quaternary ammonium group transport)|GO:0016021(integral to membrane)|GO:0016323(basolateral plasma membrane)|GO…	"solute carrier family 22 (organic anion transporter), member 8 [Source:HGNC Symbol;Acc:10972] [ENST00000451262]"	chr11:62760920-62760861	hs|11q12.3
A_33_P3304065	0.00426839	3.4874e-06	68.2348	down	188.352	8475.28	49.8899	3264.22	131.842	9754.07	60.2144	4493.25	175.121	15937.7	-5.49176	-6.03185	-6.20912	-6.22151	-6.50795	Detected	Detected	Detected	Detected	Detected	0	A_33_P3304065	A_33_P3304065	CTATCTACCTTCCTTCAACTGCTCTGCATATAATAAGCACTCAATAAATGCTCATTTGCC	NM_000486	NM_000486	NM_000486	Hs.130730	359	AQP2	aquaporin 2 (collecting duct)	ENST00000199280	THC2607103	GO:0003097(renal water transport)|GO:0003779(actin binding)|GO:0005372(water transmembrane transporter activity)|GO:0005764(lysosome)|GO:0005769(early endosome)|GO:0005791(rough endoplasmic reticulum)|GO:0005802(trans-Golgi network)|GO:0005886(plasma membrane)|GO:0006833(water transport)|GO:0006884(cell volume homeostasis)|GO:0006915(apoptotic process)|GO:0006972(hyperosmotic response)|GO:0007565…	"Homo sapiens aquaporin 2 (collecting duct) (AQP2), mRNA [NM_000486]"	chr12:50352600-50352659	hs|12q13.12
A_19_P00321190	0.00786823	7.02314e-05	67.395	down	63.4596	2010.75	48.0957	3821.87	63.7849	2966.3	30.1263	2898.8	68.1116	8405.44	-4.98575	-6.31223	-5.5393	-6.58829	-6.94728	Detected	Detected	Detected	Detected	Detected	0	A_19_P00321190	A_19_P00321190	AAGATCCTGATAACCTTGCATTTCTCCAGCGAGAAAGAAGAAATTCCGTGGATAGGGAGC	ENST00000521132		TCONS_l2_00027782					ENST00000521132	THC2654966		"Q81CU5_BACCR (Q81CU5) Myo-inositol-1-phosphate synthase , partial (9%) [THC2654966]"	chr8:58131133-58131192	hs|8q12.1
A_24_P136029	0.00532176	9.35314e-06	67.0456	down	254.291	10484.5	55.3161	5417.93	246.597	15869.5	52.8908	3256.4	319.438	27046.2	-5.36563	-6.6139	-6.00795	-5.94412	-6.40375	Detected	Detected	Detected	Detected	Detected	0	A_24_P136029	A_24_P136029	TACTATCTTATTTCCAGAAGTTTAGGGCCCGAGTTCGGTGGGTCAATAGGCCTGATCTTT	NM_000338	NM_000338	NM_000338	Hs.123116	6557	SLC12A1	"solute carrier family 12 (sodium/potassium/chloride transporter), member 1"	ENST00000561127	THC2727994	GO:0005886(plasma membrane)|GO:0006810(transport)|GO:0006811(ion transport)|GO:0006813(potassium ion transport)|GO:0006814(sodium ion transport)|GO:0006821(chloride transport)|GO:0008219(cell death)|GO:0008511(sodium:potassium:chloride symporter activity)|GO:0016020(membrane)|GO:0016021(integral to membrane)|GO:0034220(ion transmembrane transport)|GO:0055085(transmembrane transport)|GO:0070062(ex…	"Homo sapiens solute carrier family 12 (sodium/potassium/chloride transporter), member 1 (SLC12A1), transcript variant 1, mRNA [NM_000338]"	chr15:48521394-48521453	hs|15q21.1
A_23_P77653	0.00325233	1.11167e-06	66.3525	down	340.107	18429.3	251.056	20272.4	224.298	13179.2	138.393	11450.5	140.656	8504.37	-5.75987	-6.33537	-5.8767	-6.3705	-5.91796	Detected	Detected	Detected	Detected	Detected	0	A_23_P77653	A_23_P77653	GGCTGAGCACACCAAGAGGTTTGAGGACATGATTGCACCCTTCCGTCTGAATGATGGCTT	NM_000339	NM_000339	NM_000339	Hs.669115	6559	SLC12A3	"solute carrier family 12 (sodium/chloride transporter), member 3"	ENST00000566786	NP117467	GO:0005215(transporter activity)|GO:0005515(protein binding)|GO:0005829(cytosol)|GO:0005886(plasma membrane)|GO:0005887(integral to plasma membrane)|GO:0006810(transport)|GO:0006811(ion transport)|GO:0006814(sodium ion transport)|GO:0006821(chloride transport)|GO:0015378(sodium:chloride symporter activity)|GO:0016020(membrane)|GO:0016324(apical plasma membrane)|GO:0035725(sodium ion transmembrane…	"Homo sapiens solute carrier family 12 (sodium/chloride transporter), member 3 (SLC12A3), transcript variant 1, mRNA [NM_000339]"	chr16:56933520-56936335	hs|16q13
A_23_P318938	0.00621501	2.09593e-05	63.7085	down	550.811	50198.2	888.082	47693.2	910.188	40166.1	290.524	30600.8	975.852	45019.7	-6.50993	-5.74694	-5.46367	-6.71877	-5.52775	Detected	Detected	Detected	Detected	Detected	0	A_23_P318938	A_23_P318938	ACAGTTGGATTAATTCTTCAGTTCCTCCGCACTGCAAACACATATATGTGCGCACATGCA	NM_153022	NM_153022	NM_153022	Hs.226422	120939	TMEM52B	transmembrane protein 52B	ENST00000536952	THC2473107	GO:0003674(molecular_function)|GO:0008150(biological_process)|GO:0016021(integral to membrane)|GO:0070062(extracellular vesicular exosome)	"Homo sapiens transmembrane protein 52B (TMEM52B), transcript variant 1, mRNA [NM_153022]"	chr12:10343383-10343442	hs|12p13.2
A_23_P32143	0.00426839	2.99898e-06	63.4515	down	1952.08	124954	3292.26	142175	1875.31	114386	756.493	62970.1	1191.96	87348.9	-6.00024	-5.43245	-5.93064	-6.3792	-6.19539	Detected	Detected	Detected	Detected	Detected	0	A_23_P32143	A_23_P32143	CCTCTACCAAAGCCCTGGAAACTAAGTTTCTCTTATGGACGGGCCCTGCAGGCCAGTGCA	NM_000035	NM_000035	NM_000035	Hs.530274	229	ALDOB	"aldolase B, fructose-bisphosphate"	ENST00000374855	THC2520091	"GO:0004332(fructose-bisphosphate aldolase activity)|GO:0005515(protein binding)|GO:0005815(microtubule organizing center)|GO:0005829(cytosol)|GO:0005975(carbohydrate metabolic process)|GO:0006000(fructose metabolic process)|GO:0006001(fructose catabolic process)|GO:0006006(glucose metabolic process)|GO:0006094(gluconeogenesis)|GO:0006096(glycolysis)|GO:0006116(NADH oxidation)|GO:0008092(cytoskel…	"Homo sapiens aldolase B, fructose-bisphosphate (ALDOB), mRNA [NM_000035]"	chr9:104187253-104187194	hs|9q31.1
A_24_P236935	0.00639738	3.14083e-05	62.0838	down	66.7666	2888.9	35.0744	4513.53	38.8396	2517.02	29.6348	1305.09	36.3029	2107.09	-5.43525	-7.00769	-6.01804	-5.46072	-5.85902	Detected	Detected	Detected	Detected	Detected	0	A_24_P236935	A_24_P236935	GAAGCATAACCTTCGGCAAAGGGAGAGTTCCCAGGAGCAGAGTTCTGTTGTCCGGGCTGT	NM_001012964	NM_001012964	NM_001012964	Hs.79361	5653	KLK6	kallikrein-related peptidase 6	ENST00000424910	NP1162325	GO:0004252(serine-type endopeptidase activity)|GO:0005515(protein binding)|GO:0005576(extracellular region)|GO:0005615(extracellular space)|GO:0005634(nucleus)|GO:0005730(nucleolus)|GO:0005737(cytoplasm)|GO:0005739(mitochondrion)|GO:0005783(endoplasmic reticulum)|GO:0006508(proteolysis)|GO:0007417(central nervous system development)|GO:0009611(response to wounding)|GO:0010975(regulation of neuron…	"Homo sapiens kallikrein-related peptidase 6 (KLK6), transcript variant B, mRNA [NM_001012964]"	chr19:51466784-51466725	hs|19q13.41
A_23_P43197	0.00621501	2.13533e-05	61.608	down	104.87	3250.27	84.6678	5918.32	78.3288	5633.37	53.7707	4756.7	80.6083	5190.52	-4.95388	-6.12723	-6.16831	-6.467	-6.00881	Detected	Detected	Detected	Detected	Detected	0	A_23_P43197	A_23_P43197	CTGATTCTATGCCTGTATTTCCAACAAACTTACTGTCAGAGAATATGACCTAAATCCATT	NM_004929	NM_004929	NM_004929	Hs.65425	793	CALB1	"calbindin 1, 28kDa"	ENST00000469032	THC2605215	GO:0005499(vitamin D binding)|GO:0005509(calcium ion binding)|GO:0005515(protein binding)|GO:0005634(nucleus)|GO:0005829(cytosol)|GO:0007614(short-term memory)|GO:0007616(long-term memory)|GO:0007626(locomotory behavior)|GO:0008270(zinc ion binding)|GO:0010842(retina layer formation)|GO:0030424(axon)|GO:0030425(dendrite)|GO:0035502(metanephric ureteric bud development)|GO:0043025(neuronal cell bo…	"Homo sapiens calbindin 1, 28kDa (CALB1), mRNA [NM_004929]"	chr8:91071759-91071700	hs|8q21.3
A_33_P3808435	0.0123	0.000301533	60.1597	down	141.318	9906.82	99.4523	13098.5	41.0789	4846.17	143.567	4526.14	310.838	7132.9	-6.1314	-7.04118	-6.88231	-4.97849	-4.52025	Detected	Detected	Detected	Detected	Detected	0	A_33_P3808435	A_33_P3808435	CATTGATGATCATCGTTGTAGCGCTGTTTTAAGCCCATCATTTCACTCATCCAACAAATG	THC2624186								THC2624186			chr20:042987855-042987796	hs|20q13.12
A_23_P70102	0.00624968	2.44039e-05	58.674	down	465.039	25932.9	401.099	30253.7	255.016	16638.6	190.024	16155.9	567.427	16911.4	-5.80129	-6.23701	-6.0278	-6.40974	-4.89742	Detected	Detected	Detected	Detected	Detected	0	A_23_P70102	A_23_P70102	TTTGAATAGACTTTACCTCTTAATTCTTGCAACATGCATTCTTGATTACCTACTGTGTGC	NM_181776	NM_181776	NM_181776	Hs.483877	153201	SLC36A2	"solute carrier family 36 (proton/amino acid symporter), member 2"	ENST00000450886	THC2483642	GO:0005280(hydrogen:amino acid symporter activity)|GO:0005737(cytoplasm)|GO:0005886(plasma membrane)|GO:0006811(ion transport)|GO:0006865(amino acid transport)|GO:0015180(L-alanine transmembrane transporter activity)|GO:0015187(glycine transmembrane transporter activity)|GO:0015193(L-proline transmembrane transporter activity)|GO:0015808(L-alanine transport)|GO:0015816(glycine transport)|GO:00159…	"Homo sapiens solute carrier family 36 (proton/amino acid symporter), member 2 (SLC36A2), mRNA [NM_181776]"	chr5:150695400-150695341	hs|5q33.1
A_23_P45811	0.00963216	0.00014395	57.1415	down	645.656	12259.4	143.087	12547.7	174.237	10195.1	79.0519	6924.46	130.673	9327.92	-4.24698	-6.45438	-5.87068	-6.45276	-6.15753	Detected	Detected	Detected	Detected	Detected	0	A_23_P45811	A_23_P45811	CTGTGTCCCTAGCTGAATCACTAGCTCAGATTTTTCTGATCTAAGCAAACAACTCCCAGC	NM_000792	NM_000792	NM_000792	Hs.251415	1733	DIO1	"deiodinase, iodothyronine, type I"	ENST00000322679	THC2760682	GO:0004800(thyroxine 5'-deiodinase activity)|GO:0005789(endoplasmic reticulum membrane)|GO:0005886(plasma membrane)|GO:0006590(thyroid hormone generation)|GO:0008430(selenium binding)|GO:0016021(integral to membrane)|GO:0034641(cellular nitrogen compound metabolic process)|GO:0042446(hormone biosynthetic process)|GO:0044281(small molecule metabolic process)|GO:0055114(oxidation-reduction process)	"Homo sapiens deiodinase, iodothyronine, type I (DIO1), transcript variant 1, mRNA [NM_000792]"	chr1:54375763-54375822	hs|1p32.3
A_24_P321766	0.0170923	0.0008319	56.0666	down	648.331	6216.2	85.3595	6770.52	74.2013	5454.76	56.0706	5755.8	55.6024	5367.62	-3.26123	-6.30957	-6.19993	-6.68163	-6.59299	Detected	Detected	Detected	Detected	Detected	0	A_24_P321766	A_24_P321766	GTATGCTGGTAGCTAGTGATTTACACAGGTTTAGTTGACTAATGAGGCATTACAAATAAT	NM_000624	NM_000624	NM_000624	Hs.159628	5104	SERPINA5	"serpin peptidase inhibitor, clade A (alpha-1 antiproteinase, antitrypsin), member 5"	ENST00000553780	THC2572670	GO:0001972(retinoic acid binding)|GO:0002020(protease binding)|GO:0002080(acrosomal membrane)|GO:0004867(serine-type endopeptidase inhibitor activity)|GO:0005539(glycosaminoglycan binding)|GO:0005576(extracellular region)|GO:0005615(extracellular space)|GO:0006869(lipid transport)|GO:0007283(spermatogenesis)|GO:0007342(fusion of sperm to egg plasma membrane)|GO:0008201(heparin binding)|GO:0009897…	"Homo sapiens serpin peptidase inhibitor, clade A (alpha-1 antiproteinase, antitrypsin), member 5 (SERPINA5), mRNA [NM_000624]"	chr14:95058646-95058705	hs|14q32.13
A_21_P0000067	0.00566505	1.22824e-05	54.8437	down	390.912	27743.7	487.918	17358.1	269.733	10914.5	178.106	12471.1	162.268	11254.7	-6.14917	-5.15282	-5.33857	-6.1297	-6.11601	Detected	Detected	Detected	Detected	Detected	0	A_21_P0000067	A_21_P0000067	CACTGTGGACTGTCAACTATACCTGCCTGGATTAAACAAGCATCTTTTGAGGACTTGCAA	NM_001167579	NM_001167579	NM_001167579	Hs.936	6569	SLC34A1	"solute carrier family 34 (type II sodium/phosphate contransporter), member 1"	ENST00000513614	THC2665450	GO:0001503(ossification)|GO:0001822(kidney development)|GO:0005515(protein binding)|GO:0005768(endosome)|GO:0005886(plasma membrane)|GO:0005887(integral to plasma membrane)|GO:0006811(ion transport)|GO:0006814(sodium ion transport)|GO:0006817(phosphate ion transport)|GO:0009100(glycoprotein metabolic process)|GO:0009986(cell surface)|GO:0010288(response to lead ion)|GO:0015293(symporter activity)…	"Homo sapiens solute carrier family 34 (type II sodium/phosphate contransporter), member 1 (SLC34A1), transcript variant 2, mRNA [NM_001167579]"	chr5:176817331-176817390	hs|5q35.3
A_21_P0003376	0.0107601	0.000201515	54.7904	down	32.3808	1852.56	29.6902	3122.69	26.9294	2104.72	19.8196	1203.59	95.9573	1659.01	-5.83824	-6.71666	-6.2883	-5.92428	-4.11179	Detected	Detected	Not Detected	Detected	Detected	0	A_21_P0003376	A_21_P0003376	TGTCTACTTGCTATGAAACAGCTGTTTAGTCATGTTGCCAAGAAGAAAAGAAGACAGAAT	NR_046377	NR_046377		Hs.640574	728040	LOC728040	hCG1813624	ENST00000502291	THC2760932		"Homo sapiens hCG1813624 (LOC728040), long non-coding RNA [NR_046377]"	chr4:74394188-74394247	hs|4q13.3
A_23_P2501	0.0162759	0.000723631	50.048	down	397.528	36888.4	666.652	47221.7	280.868	38504.5	1414.6	23461.1	655.982	13782.8	-6.53597	-6.14637	-7.09899	-4.05181	-4.39307	Detected	Detected	Detected	Detected	Detected	0	A_23_P2501	A_23_P2501	TGGTAAATCTTTTGGGGTCATCTTTGATTTAGAGATGATAATCCCATACTCTCAATTGAG	NM_000277	NM_000277	NM_000277	Hs.603740	5053	PAH	phenylalanine hydroxylase	ENST00000553106	THC2466813	GO:0004505(phenylalanine 4-monooxygenase activity)|GO:0005506(iron ion binding)|GO:0005829(cytosol)|GO:0006559(L-phenylalanine catabolic process)|GO:0008652(cellular amino acid biosynthetic process)|GO:0016597(amino acid binding)|GO:0034641(cellular nitrogen compound metabolic process)|GO:0042136(neurotransmitter biosynthetic process)|GO:0042423(catecholamine biosynthetic process)|GO:0044281(smal…	"Homo sapiens phenylalanine hydroxylase (PAH), mRNA [NM_000277]"	chr12:103232758-103232699	hs|12q23.2
A_33_P3303444	0.0107222	0.000198639	48.7136	down	237.601	12934.8	219.496	19189.1	201.699	14363.8	156.773	8040.51	671.064	10590.1	-5.76658	-6.44994	-6.15409	-5.68054	-3.98012	Detected	Detected	Detected	Detected	Detected	0	A_33_P3303444	A_33_P3303444	CGCAAATGTAGTGGATAAGTGCTGCAAAGCAGAGAGTCCTGAAGTCTGCTTTAATGAAGA	NM_001133	NM_001133	NM_001133	Hs.168718	173	AFM	afamin	ENST00000226355	THC2473422	GO:0005576(extracellular region)|GO:0005615(extracellular space)|GO:0008431(vitamin E binding)|GO:0051180(vitamin transport)|GO:0070062(extracellular vesicular exosome)|GO:0072562(blood microparticle)	"Homo sapiens afamin (AFM), mRNA [NM_001133]"	chr4:74367576-74367635	hs|4q13.3
A_23_P36397	0.00430836	4.31527e-06	47.6097	down	38.957	1311.33	33.4062	1599.14	36.2365	2196.34	26.11	1083.28	18.9864	1146.17	-5.073	-5.58104	-5.92152	-5.37466	-5.91571	Detected	Detected	Detected	Detected	Not Detected	0	A_23_P36397	A_23_P36397	CTGAGGAAAGATTCAACTGCCTCTCTTTTTGGGCTTTCATAGTGTTCATTGATGCTGCTG	NM_000785	NM_000785	NM_000785	Hs.524528	1594	CYP27B1	"cytochrome P450, family 27, subfamily B, polypeptide 1"	ENST00000228606	THC2640937	GO:0004498(calcidiol 1-monooxygenase activity)|GO:0005506(iron ion binding)|GO:0005737(cytoplasm)|GO:0005739(mitochondrion)|GO:0005741(mitochondrial outer membrane)|GO:0006766(vitamin metabolic process)|GO:0006805(xenobiotic metabolic process)|GO:0006816(calcium ion transport)|GO:0008202(steroid metabolic process)|GO:0008285(negative regulation of cell proliferation)|GO:0010956(negative regulatio…	"Homo sapiens cytochrome P450, family 27, subfamily B, polypeptide 1 (CYP27B1), mRNA [NM_000785]"	chr12:58156635-58156576	hs|12q14.1
A_33_P3578399	0.00752558	6.35869e-05	47.4634	down	29.738	1046.5	34.3308	935.275	27.1618	1227.25	6.42419	642.5	38.3345	2131.44	-5.13712	-4.76781	-5.4977	-6.64404	-5.79704	Detected	Not Detected	Not Detected	Detected	Detected	0	A_33_P3578399	A_33_P3578399	GTGTTCTTGAGTAAGCATGGGACGTCACATTCATATAAAATGGATACTAATAGTATCAAG	BG428231		BG428231	Hs.633285							"602498889F1 NIH_MGC_75 Homo sapiens cDNA clone IMAGE:4612510 5', mRNA sequence [BG428231]"
A_33_P3282454	0.00430836	4.47316e-06	47.3872	down	258.216	8493.66	83.1445	3777.94	112.142	4926.26	59.5959	3540.99	309.874	18980.2	-5.03974	-5.50583	-5.45709	-5.89279	-5.93666	Detected	Detected	Detected	Detected	Detected	0	A_33_P3282454	A_33_P3282454	GGCTTGATTTTTCTCCTTGACATGTTTTGACTGTTCATTCTAACTGAAAACATATATGGG	NM_000338	NM_000338	NM_000338	Hs.123116	6557	SLC12A1	"solute carrier family 12 (sodium/potassium/chloride transporter), member 1"	ENST00000558252	THC2606575	GO:0005886(plasma membrane)|GO:0006810(transport)|GO:0006811(ion transport)|GO:0006813(potassium ion transport)|GO:0006814(sodium ion transport)|GO:0006821(chloride transport)|GO:0008219(cell death)|GO:0008511(sodium:potassium:chloride symporter activity)|GO:0016020(membrane)|GO:0016021(integral to membrane)|GO:0034220(ion transmembrane transport)|GO:0055085(transmembrane transport)|GO:0070062(ex…	"Homo sapiens solute carrier family 12 (sodium/potassium/chloride transporter), member 1 (SLC12A1), transcript variant 1, mRNA [NM_000338]"	chr15:48596180-48596239	hs|15q21.1
A_19_P00801407	0.00752558	6.18488e-05	46.5034	down	101.091	2044.19	84.1441	5747.72	63.9264	2948.25	45.539	2867.28	67.7867	3675.53	-4.3378	-6.09398	-5.5273	-5.97643	-5.76081	Detected	Detected	Detected	Detected	Detected	0	A_19_P00801407	A_19_P00801407	CTCCCTCACATGGTGGTTTCTGTGTCACTAGACTGGTTAACCAAATGGTTCTTCTAAATA	ENST00000506431		TCONS_00009811	Hs.634846				ENST00000506431	THC2728684		"Homo sapiens cDNA FLJ31249 fis, clone KIDNE2005327. [AK055811]"	chr5:169625071-169625012	hs|5q35.1
A_23_P155979	0.00426839	3.17652e-06	46.5026	down	141.883	5723.44	93.1737	4422.44	136.28	5300.7	37.299	1581.86	126.67	8721.5	-5.33411	-5.56878	-5.28154	-5.40634	-6.10543	Detected	Detected	Detected	Detected	Detected	0	A_23_P155979	A_23_P155979	AACTATAGGTTTTGGTTCCACAATCTCTACGACTAATCACCTACTCAATGCCTGGAGACA	NM_001963	NM_001963	NM_001963	Hs.419815	1950	EGF	epidermal growth factor	ENST00000544918	THC2732656	"GO:0000186(activation of MAPKK activity)|GO:0001525(angiogenesis)|GO:0002576(platelet degranulation)|GO:0005154(epidermal growth factor receptor binding)|GO:0005509(calcium ion binding)|GO:0005515(protein binding)|GO:0005576(extracellular region)|GO:0005615(extracellular space)|GO:0005765(lysosomal membrane)|GO:0005886(plasma membrane)|GO:0006260(DNA replication)|GO:0007165(signal transduction)|…	"Homo sapiens epidermal growth factor (EGF), transcript variant 1, mRNA [NM_001963]"	chr4:110932689-110932748	hs|4q25
A_24_P356916	0.00324105	5.24874e-07	45.5318	down	1106	40061.6	875.051	45150.2	632.943	27599.5	448.592	23188.5	509.189	23653.5	-5.1788	-5.68922	-5.44642	-5.69186	-5.53771	Detected	Detected	Detected	Detected	Detected	0	A_24_P356916	A_24_P356916	ATGCGTTGTATGGGACTGGAAGCAAGAGGTTCATTCAAAGAGAAACTCATGGGATTTGTA	NM_001011554	NM_001011554	NM_001011554	Hs.655498	64849	SLC13A3	"solute carrier family 13 (sodium-dependent dicarboxylate transporter), member 3"	ENST00000279027	THC2778442	GO:0005886(plasma membrane)|GO:0006814(sodium ion transport)|GO:0006835(dicarboxylic acid transport)|GO:0015362(high affinity sodium:dicarboxylate symporter activity)|GO:0016021(integral to membrane)|GO:0055085(transmembrane transport)|GO:0070062(extracellular vesicular exosome)	"Homo sapiens solute carrier family 13 (sodium-dependent dicarboxylate transporter), member 3 (SLC13A3), transcript variant 2, mRNA [NM_001011554]"	chr20:45187191-45187132	hs|20q13.12
A_23_P257834	0.01058	0.000189416	42.6119	down	295.669	4199.73	189.147	11527.9	471.433	30974.7	152.772	6564.24	234.191	13462.6	-3.82824	-5.92949	-6.03789	-5.42518	-5.84512	Detected	Detected	Detected	Detected	Detected	0	A_23_P257834	A_23_P257834	TGCTTTGCCGAGGAGGGTAAAAAACTTGTTGCTGCAAGTCAAGCTGCCTTAGGCTTATAA	NM_000477	NM_000477	NM_000477	Hs.418167	213	ALB	albumin	ENST00000505649	NP1210016	"GO:0001895(retina homeostasis)|GO:0002576(platelet degranulation)|GO:0003677(DNA binding)|GO:0005504(fatty acid binding)|GO:0005507(copper ion binding)|GO:0005515(protein binding)|GO:0005576(extracellular region)|GO:0005604(basement membrane)|GO:0005615(extracellular space)|GO:0005634(nucleus)|GO:0006810(transport)|GO:0007584(response to nutrient)|GO:0007596(blood coagulation)|GO:0008144(drug bi…	"Homo sapiens albumin (ALB), mRNA [NM_000477]"	chr4:74285342-74286015	hs|4q13.3
A_23_P2317	0.00632801	2.98998e-05	42.0854	down	73.185	2727.25	40.0776	2586.17	49.3825	1391.74	17.1742	1091.81	47.8412	1466.03	-5.21976	-6.01188	-4.81675	-5.99034	-4.93752	Detected	Detected	Detected	Detected	Detected	0	A_23_P2317	A_23_P2317	GGAGGGAAGGACACCAATGAATCAGCTTGGGACCTCTTTAGGCCTTCCCCTTTTCCTCCA	NM_015086	NM_015086	NM_015086	Hs.591044	23109	DDN	dendrin	ENST00000421952	THC2495391	GO:0005515(protein binding)|GO:0005634(nucleus)|GO:0005737(cytoplasm)|GO:0005789(endoplasmic reticulum membrane)|GO:0032591(dendritic spine membrane)|GO:0042995(cell projection)|GO:0043204(perikaryon)	"Homo sapiens dendrin (DDN), mRNA [NM_015086]"	chr12:49389625-49389566	hs|12q13.12
A_23_P98121	0.00749854	5.81977e-05	40.8904	down	100.901	3279.7	59.635	1260.46	77.2313	3385.28	34.0139	1827.18	82.0624	5799.12	-5.02255	-4.40164	-5.45394	-5.74735	-6.14297	Detected	Detected	Detected	Detected	Detected	0	A_23_P98121	A_23_P98121	GGACTTCTCTCCAAGGGCAGGCTGTTAGGCCCCTTTCTGATCAGGAGGCTTCTTTATGAA	NM_173160	NM_173160	NM_173160	Hs.130497	53828	FXYD4	FXYD domain containing ion transport regulator 4	ENST00000476166	NP862249	GO:0005267(potassium channel activity)|GO:0005886(plasma membrane)|GO:0016021(integral to membrane)|GO:0034220(ion transmembrane transport)|GO:0051117(ATPase binding)|GO:0055085(transmembrane transport)|GO:0071805(potassium ion transmembrane transport)	"Homo sapiens FXYD domain containing ion transport regulator 4 (FXYD4), transcript variant 1, mRNA [NM_173160]"	chr10:43871700-43871759	hs|10q11.21
A_21_P0004997	0.00802229	7.51956e-05	39.6473	down	68.787	1877.72	63.69	4427.85	37.4612	2488.97	33.499	951.734	69.872	1910.76	-4.7707	-6.1194	-6.05401	-4.82837	-4.77329	Detected	Detected	Detected	Detected	Detected	0	A_21_P0004997	A_21_P0004997	TATTTAAAAAGGAGAGGATTCCACAGCAGAGCTTCTCAAACTCTTCCACCCAAATCCCCT	XR_241967	XR_241967	XR_241967	Hs.311968	101928004	LOC101928004	uncharacterized LOC101928004		THC2620436		"PREDICTED: Homo sapiens uncharacterized LOC101928004 (LOC101928004), transcript variant X2, ncRNA [XR_241967]"	chr6:6697099-6697040	hs|6p25.1
A_32_P381593	0.00532176	8.814e-06	38.012	down	81.9886	2191.95	92.6288	4377.14	35.1269	1896.5	33.3669	1086.67	47.6847	1703.58	-4.74065	-5.56238	-5.75462	-5.02535	-5.1589	Detected	Detected	Detected	Detected	Detected	0	A_32_P381593	A_32_P381593	TGGAATGTGGATAAAATCGATTGGGGAATATGGGTCAGTACATATGTATTTACAATATGC	NM_134266	NM_134266	NM_134266	Hs.354013	115111	SLC26A7	"solute carrier family 26 (anion exchanger), member 7"	ENST00000309536	THC2478427	GO:0001696(gastric acid secretion)|GO:0005254(chloride channel activity)|GO:0005737(cytoplasm)|GO:0005768(endosome)|GO:0005886(plasma membrane)|GO:0006811(ion transport)|GO:0006820(anion transport)|GO:0006821(chloride transport)|GO:0008272(sulfate transport)|GO:0015106(bicarbonate transmembrane transporter activity)|GO:0015116(sulfate transmembrane transporter activity)|GO:0015301(anion:anion ant…	"Homo sapiens solute carrier family 26 (anion exchanger), member 7 (SLC26A7), transcript variant 2, mRNA [NM_134266]"	chr8:92365201-92374616	hs|8q21.3
A_23_P415974	0.00528042	7.89432e-06	37.2269	down	2481.12	80108.6	2980.5	77045	2049.36	74195.1	942.487	47975.3	1514.21	70386	-5.01289	-4.69207	-5.17808	-5.66967	-5.53865	Detected	Detected	Detected	Detected	Detected	0	A_23_P415974	A_23_P415974	ACAACTGCTGATTGAAACACCTCATTAGCTGAGTGTAGAGAAGTGCATCTTATGAAACAG	NM_000035	NM_000035	NM_000035	Hs.530274	229	ALDOB	"aldolase B, fructose-bisphosphate"	ENST00000374855	THC2550686	"GO:0004332(fructose-bisphosphate aldolase activity)|GO:0005515(protein binding)|GO:0005815(microtubule organizing center)|GO:0005829(cytosol)|GO:0005975(carbohydrate metabolic process)|GO:0006000(fructose metabolic process)|GO:0006001(fructose catabolic process)|GO:0006006(glucose metabolic process)|GO:0006094(gluconeogenesis)|GO:0006096(glycolysis)|GO:0006116(NADH oxidation)|GO:0008092(cytoskel…	"Homo sapiens aldolase B, fructose-bisphosphate (ALDOB), mRNA [NM_000035]"	chr9:104183787-104183728	hs|9q31.1
A_23_P118571	0.00426839	3.62287e-06	37.0194	down	77.3247	2167.61	70.6923	3145.32	48.0394	1709.52	24.8266	1202.51	47.9435	1550.51	-4.80903	-5.47551	-5.15323	-5.59802	-5.01527	Detected	Detected	Detected	Detected	Detected	0	A_23_P118571	A_23_P118571	ATTCAGTGCCAAGGTCACTTCCAGAATTCAGAGTTGTGATGCTCTCTTCTGACAGCCAAA	NM_025237	NM_025237	NM_025237	Hs.349204	50964	SOST	sclerostin	ENST00000301691	THC2476312	"GO:0001503(ossification)|GO:0005515(protein binding)|GO:0005578(proteinaceous extracellular matrix)|GO:0005615(extracellular space)|GO:0005794(Golgi apparatus)|GO:0008134(transcription factor binding)|GO:0008201(heparin binding)|GO:0009612(response to mechanical stimulus)|GO:0016055(Wnt receptor signaling pathway)|GO:0030279(negative regulation of ossification)|GO:0030514(negative regulation of …	"Homo sapiens sclerostin (SOST), mRNA [NM_025237]"	chr17:41832027-41831968	hs|17q21.31
A_33_P3290139	0.00575573	1.36912e-05	36.9791	down	112.511	3875.8	137.226	8148.99	103.036	3459.07	48.5241	1947.14	65.0939	1633.36	-5.10635	-5.89199	-5.06916	-5.32651	-4.64917	Detected	Detected	Detected	Detected	Detected	0	A_33_P3290139	A_33_P3290139	TGGCCTCATGAACATTTGAACACAAAGACACCTCAAATTCAACATGTCCCCAGATGAACT	NM_001290258	NM_001290258	NM_001290258	Hs.83916	142685	ASB15	ankyrin repeat and SOCS box containing 15	ENST00000451215	THC2481456	GO:0016567(protein ubiquitination)|GO:0035556(intracellular signal transduction)	"Homo sapiens ankyrin repeat and SOCS box containing 15 (ASB15), transcript variant 2, mRNA [NM_001290258]"	chr7:123277873-123277932	hs|7q31.32
A_33_P3216610	0.00857445	9.82614e-05	36.1237	down	59.5992	1019	41.1065	1918.19	35.4446	1390.58	33.7931	991.962	33.4156	2237.07	-4.09572	-5.54423	-5.29397	-4.87549	-6.06495	Detected	Detected	Detected	Detected	Detected	0	A_33_P3216610	A_33_P3216610	GAATACAGAGTTCATGCTGTAAACTACCACACTATAGGGCCTCCAATATGATAATTTATA	NM_001290094	NM_001290094	NM_001290094	Hs.161985	56649	TMPRSS4	"transmembrane protease, serine 4"	ENST00000534111	THC2675151	GO:0004252(serine-type endopeptidase activity)|GO:0005044(scavenger receptor activity)|GO:0006508(proteolysis)|GO:0006898(receptor-mediated endocytosis)|GO:0016021(integral to membrane)	"Homo sapiens transmembrane protease, serine 4 (TMPRSS4), transcript variant 6, mRNA [NM_001290094]"	chr11:117990456-117990515	hs|11q23.3
A_23_P357316	0.0107896	0.000205699	35.5435	down	34.9129	2605.59	40.2084	2247.16	48.7107	817.737	20.027	717.859	32.1897	727.565	-6.22171	-5.80446	-4.06933	-5.16368	-4.49841	Detected	Detected	Not Detected	Detected	Detected	0	A_23_P357316	A_23_P357316	AAGATGTTAAAGGAATCCTTTTGTATGACTTGTCCAGACCGGCCTATTGCCCTACCCGTT	NM_173355	NM_173355	NM_173355	Hs.128427	151531	UPP2	uridine phosphorylase 2	ENST00000005756	THC2475490	GO:0004850(uridine phosphorylase activity)|GO:0005829(cytosol)|GO:0006206(pyrimidine base metabolic process)|GO:0009116(nucleoside metabolic process)|GO:0009166(nucleotide catabolic process)|GO:0043097(pyrimidine nucleoside salvage)|GO:0044206(UMP salvage)|GO:0044281(small molecule metabolic process)|GO:0045098(type III intermediate filament)|GO:0046108(uridine metabolic process)|GO:0046135(pyrim…	"Homo sapiens uridine phosphorylase 2 (UPP2), transcript variant 1, mRNA [NM_173355]"	chr2:158992208-158992267	hs|2q24.1
A_23_P39056	0.00941955	0.000131088	35.1088	down	217.557	3843.72	101.385	5574.32	98.1459	2553.28	47.6098	3211.84	67.6439	2116.53	-4.14304	-5.78088	-4.70128	-6.076	-4.9676	Detected	Detected	Detected	Detected	Detected	0	A_23_P39056	A_23_P39056	GACGCCGATGACCTATGAAGTCAAATTTGACTTTACCTTTCCTCAAAGATATATTTAAAC	NM_005046	NM_005046	NM_005046	Hs.151254	5650	KLK7	kallikrein-related peptidase 7	ENST00000597707	NP525688	GO:0004252(serine-type endopeptidase activity)|GO:0005576(extracellular region)|GO:0006508(proteolysis)|GO:0008236(serine-type peptidase activity)|GO:0008544(epidermis development)|GO:0022617(extracellular matrix disassembly)|GO:0030198(extracellular matrix organization)|GO:0097209(epidermal lamellar body)	"Homo sapiens kallikrein-related peptidase 7 (KLK7), transcript variant 1, mRNA [NM_005046]"	chr19:51480736-51480677	hs|19q13.41
A_24_P385190	0.00918372	0.000121866	34.6578	down	102.569	1822.99	69.7773	5059.91	62.1401	1932.56	38.2813	1031.18	46.1002	2135.04	-4.15164	-6.18021	-4.95884	-4.75151	-5.53335	Detected	Detected	Detected	Detected	Detected	0	A_24_P385190	A_24_P385190	CCAACTGCTAGACAGGTTTATCTTTGAAGACCAGATCCGGCCTCAGGACCGAGAGGAGCT	NM_000342	NM_000342	NM_000342	Hs.443948	6521	SLC4A1	"solute carrier family 4 (anion exchanger), member 1 (Diego blood group)"	ENST00000471005	THC2474664	GO:0003779(actin binding)|GO:0005452(inorganic anion exchanger activity)|GO:0005515(protein binding)|GO:0005886(plasma membrane)|GO:0005887(integral to plasma membrane)|GO:0006811(ion transport)|GO:0006820(anion transport)|GO:0006821(chloride transport)|GO:0006873(cellular ion homeostasis)|GO:0008022(protein C-terminus binding)|GO:0008509(anion transmembrane transporter activity)|GO:0015106(bicar…	"Homo sapiens solute carrier family 4 (anion exchanger), member 1 (Diego blood group) (SLC4A1), mRNA [NM_000342]"	chr17:42337858-42337799	hs|17q21.31
A_23_P128323	0.0138036	0.00044221	34.5546	down	373.055	12317.5	1056.93	10485.1	258.192	10663.6	121.727	7727.3	265.147	15210.2	-5.04517	-3.3104	-5.36811	-5.98824	-5.8421	Detected	Detected	Detected	Detected	Detected	0	A_23_P128323	A_23_P128323	GGAGCTTTGACAAGGAACTTTCCTAAGAAACCGCTGATAACCAGGACAAAACACAACCAA	NM_001038	NM_001038	NM_001038	Hs.591047	6337	SCNN1A	"sodium channel, non-voltage-gated 1 alpha subunit"	ENST00000338748	THC2491899	GO:0003779(actin binding)|GO:0005515(protein binding)|GO:0005829(cytosol)|GO:0005886(plasma membrane)|GO:0005887(integral to plasma membrane)|GO:0006814(sodium ion transport)|GO:0007588(excretion)|GO:0009897(external side of plasma membrane)|GO:0015280(ligand-gated sodium channel activity)|GO:0016324(apical plasma membrane)|GO:0030864(cortical actin cytoskeleton)|GO:0031514(motile cilium)|GO:0034…	"Homo sapiens sodium channel, non-voltage-gated 1 alpha subunit (SCNN1A), transcript variant 1, mRNA [NM_001038]"	chr12:6456735-6456676	hs|12p13.31
A_23_P58729	0.00426839	2.05054e-06	34.2516	down	1868.6	51544.8	1423.99	43276.2	889.849	29010.6	528.398	23415	688.19	26787.2	-4.7858	-4.92556	-5.02688	-5.46967	-5.28259	Detected	Detected	Detected	Detected	Detected	0	A_23_P58729	A_23_P58729	GCTGTTTGTGCATAGATGTTGGTGCCTGCGTTACTGAATTTGCACACCTCCTTGCCACCT	NM_003052	NM_003052	NM_003052	Hs.936	6569	SLC34A1	"solute carrier family 34 (type II sodium/phosphate contransporter), member 1"	ENST00000513614	THC2605001	GO:0001503(ossification)|GO:0001822(kidney development)|GO:0005515(protein binding)|GO:0005768(endosome)|GO:0005886(plasma membrane)|GO:0005887(integral to plasma membrane)|GO:0006811(ion transport)|GO:0006814(sodium ion transport)|GO:0006817(phosphate ion transport)|GO:0009100(glycoprotein metabolic process)|GO:0009986(cell surface)|GO:0010288(response to lead ion)|GO:0015293(symporter activity)…	"Homo sapiens solute carrier family 34 (type II sodium/phosphate contransporter), member 1 (SLC34A1), transcript variant 1, mRNA [NM_003052]"	chr5:176825668-176825727	hs|5q35.3
A_21_P0003957	0.00637486	3.07012e-05	33.9423	down	138.03	2801.3	91.3548	3370.55	81.1977	2397.51	31.1986	1785.92	45.2815	1611.86	-4.34304	-5.20536	-4.88396	-5.83904	-5.15366	Detected	Detected	Detected	Detected	Detected	0	A_21_P0003957	A_21_P0003957	ATACCTGGTGTGGCATTGCAATAGATGAAATATTAAGGGCAATTCAACAATTTTCTGAAC	ENST00000514474		TCONS_00010609					ENST00000514474	THC2673189		long intergenic non-protein coding RNA 1020 [Source:HGNC Symbol;Acc:27968] [ENST00000514474]	chr5:5067211-5067270	hs|5p15.32
A_33_P3359017	0.0044224	5.0678e-06	32.9331	down	187.627	5089.25	75.1683	3044.86	83.8474	3212.31	72.4813	2774.9	43.771	1052.23	-4.76151	-5.34011	-5.2597	-5.25868	-4.58734	Detected	Detected	Detected	Detected	Detected	0	A_33_P3359017	A_33_P3359017	CTGTCCAGGTTGTTCATATAATAATATGCTGTGAGCATCTTTCCATGACATTAAATCATC	NM_001082	NM_001082	NM_001082	Hs.558423	8529	CYP4F2	"cytochrome P450, family 4, subfamily F, polypeptide 2"	ENST00000221700	THC2471918	GO:0000038(very long-chain fatty acid metabolic process)|GO:0001676(long-chain fatty acid metabolic process)|GO:0003091(renal water homeostasis)|GO:0003095(pressure natriuresis)|GO:0005506(iron ion binding)|GO:0005515(protein binding)|GO:0005737(cytoplasm)|GO:0005789(endoplasmic reticulum membrane)|GO:0006690(icosanoid metabolic process)|GO:0006691(leukotriene metabolic process)|GO:0006805(xenobi…	"Homo sapiens cytochrome P450, family 4, subfamily F, polypeptide 2 (CYP4F2), mRNA [NM_001082]"	chr19:15988905-15988846	hs|19p13.12
